# Supplementary material for: Whole Blood Transcriptomics and Urinary Metabolomics to Define Adaptive Biochemical Pathways of High-Intensity Exercise in 50-60 Year Old Masters Athletes
Source: PLoS One. 2014 Mar 18;9(3):e92031. doi: 10.1371/journal.pone.0092031 (PMC3958411; doi:10.1371/journal.pone.0092031)
Supplement: Table S1 — List of differentially expressed probes between athlete and control subjects across all time-points. (XLSX) [file pone.0092031.s001.xlsx]

## Sheet: Supplement 1
Supporting Table 1 (Table S1): List of differentially expressed probes between athlete and control subjects across all time-points
Comparison: <Athlete> vs. < Control> (648:393) (number of probes:number of genes)
Probe	Comparison Regulation	Comparison Log ratio (Base 2)	Comparison p-value	Gene Symbol	GeneName	Biological Process	Cellular Component	Molecular Function
A_23_P158297	DOWN	-2.6854	0.0008	BTNL3	butyrophilin-like 3	lipid metabolic process	integral to membrane, membrane
A_24_P326084	UP	2.2954	0.0007	HLA-DQA1	major histocompatibility complex, class II, DQ alpha 1	antigen processing and presentation, antigen processing and presentation of peptide or polysaccharide antigen via MHC class II, immune response	MHC class II protein complex, integral to membrane, integral to plasma membrane, membrane	MHC class II receptor activity
A_24_P845223	DOWN	-2.047	0.0015
A_32_P80245	DOWN	-2.0161	0.0001			regulation of transcription; DNA-dependent	intracellular	nucleic acid binding, zinc ion binding
A_23_P3651	DOWN	-1.9478	0	HBZ	hemoglobin, zeta	oxygen transport, transport	hemoglobin complex	heme binding, iron ion binding, metal ion binding, oxygen binding, oxygen transporter activity
A_24_P827096	DOWN	-1.8892	0
A_24_P45620	DOWN	-1.7784	0	UTS2	urotensin 2	blood pressure regulation, muscle contraction, synaptic transmission	extracellular region, extracellular space	hormone activity
A_32_P9543	UP	1.7747	0.0021	APOBEC3A	apolipoprotein B mRNA editing enzyme, catalytic polypeptide-like 3A	biological_process	cellular_component	hydrolase activity, hydrolase activity; acting on carbon-nitrogen (but not peptide, metal ion binding, molecular_function, zinc ion binding
A_32_P41858	UP	1.741	0
A_24_P666035	UP	1.7073	0.0007	KRT77	keratin 77	biological_process	cellular_component, intermediate filament	structural molecule activity
A_32_P117672	UP	1.6452	0
A_23_P320371	UP	1.6355	0.0006	LPIN1	lipin 1	lipid metabolic process, regulation of fat cell differentiation	nucleus	molecular_function
A_24_P34865	DOWN	-1.5968	0.0043	BTNL3	butyrophilin-like 3	lipid metabolic process	integral to membrane, membrane
A_24_P686247	UP	1.5811	0
A_23_P37914	DOWN	-1.5605	0.0002	SLC5A11	solute carrier family 5 (sodium/glucose cotransporter), member 11	ion transport, sodium ion transport, transport	integral to membrane, membrane	sugar porter activity, transporter activity
A_23_P92672	UP	1.5465	0	OCLN	occludin	protein complex assembly	integral to membrane, membrane, plasma membrane, tight junction	structural molecule activity
A_23_P105012	DOWN	-1.5076	0.0026	HRASLS2	HRAS-like suppressor 2
A_24_P181254	DOWN	-1.5044	0.0001	OLFM4	olfactomedin 4		membrane	latrotoxin receptor activity
A_23_P210100	UP	1.4589	0.0043	CYP26B1	cytochrome P450, family 26, subfamily B, polypeptide 1	electron transport, embryonic limb morphogenesis, proximal/distal pattern formation, retinoic acid receptor signaling pathway	endoplasmic reticulum, membrane, microsome	heme binding, iron ion binding, metal ion binding, monooxygenase activity
A_23_P254944	UP	1.4566	0.0032	GSTT1	glutathione S-transferase theta 1	response to stress		glutathione transferase activity, transferase activity
A_32_P107994	UP	1.4383	0.0007
A_23_P61042	DOWN	-1.3784	0.0001			immune response	membrane fraction	antigen binding
A_32_P103966	UP	1.3583	0.0041
A_24_P24371	DOWN	-1.3536	0.0002			immune response	membrane fraction	antigen binding
A_23_P155463	UP	1.3368	0.0005	LRRC2	leucine rich repeat containing 2			protein binding
A_24_P257224	DOWN	-1.3368	0.0001	TPO	thyroid peroxidase	hormone biosynthetic process, hydrogen peroxide catabolic process, response to oxidative stress, thyroid hormone generation	cellular_component, integral to membrane, integral to plasma membrane, membrane	calcium ion binding, iodide peroxidase activity, iron ion binding, metal ion binding, oxidoreductase activity, peroxidase activity
A_24_P319001	UP	1.3072	0.0008	GSTT1	glutathione S-transferase theta 1	response to stress		glutathione transferase activity, transferase activity
A_32_P199824	UP	1.3029	0.0014
A_24_P169873	DOWN	-1.2885	0.0006			immune response	membrane fraction	antigen binding
A_32_P126688	UP	1.2148	0.0001
A_23_P158817	DOWN	-1.2099	0.0008	IGH@	immunoglobulin heavy locus	antigen processing and presentation of peptide antigen via MHC class I	MHC class I protein complex
A_32_P47301	DOWN	-1.1999	0.0008
A_23_P406025	DOWN	-1.1996	0.0019	KIAA0367	KIAA0367	G1 phase, apoptosis, induction of apoptosis
A_23_P63343	DOWN	-1.1864	0.0062	UTS2	urotensin 2	blood pressure regulation, muscle contraction, synaptic transmission	extracellular region, extracellular space	hormone activity
A_23_P321920	DOWN	-1.176	0.0003	CCL3L3	chemokine (C-C motif) ligand 3-like 3
A_32_P200144	DOWN	-1.1388	0.0006	IGH@	immunoglobulin heavy locus	antigen processing and presentation of peptide antigen via MHC class I	MHC class I protein complex
A_23_P258912	UP	1.1263	0.0029	MYOM2	myomesin (M-protein) 2, 165kDa	striated muscle contraction	striated muscle thick filament	structural constituent of muscle
A_23_P149529	DOWN	-1.1152	0.0086	TACSTD2	tumor-associated calcium signal transducer 2	cell proliferation, cell surface receptor linked signal transduction, response to stimulus, visual perception	cytosol, integral to plasma membrane, membrane	receptor activity
A_24_P364263	DOWN	-1.1078	0.0041	HRASLS2	HRAS-like suppressor 2
A_23_P136026	DOWN	-1.1045	0.0006	IGHA1	immunoglobulin heavy constant alpha 1	antigen processing and presentation of peptide antigen via MHC class I	MHC class I protein complex	protein binding
A_32_P129010	UP	1.1042	0.0002	C1orf190	chromosome 1 open reading frame 190
A_24_P379820	DOWN	-1.1024	0.0001	ITM2C	integral membrane protein 2C		Golgi apparatus, integral to membrane, membrane
A_24_P228130	DOWN	-1.0988	0.0002	CCL3L3	chemokine (C-C motif) ligand 3-like 3
A_23_P72127	UP	1.0963	0.0026	KIAA1446	likely ortholog of rat brain-enriched guanylate kinase-associated protein		membrane	protein binding
A_32_P117666	UP	1.0909	0
A_24_P464476	UP	1.0828	0.0014
A_23_P74852	UP	1.077	0.0533	PIGC	phosphatidylinositol glycan anchor biosynthesis, class C	GPI anchor biosynthetic process	endoplasmic reticulum, endoplasmic reticulum membrane, integral to membrane, membrane	phosphatidylinositol N-acetylglucosaminyltransferase activity, transferase activity; transferring glycosyl groups
A_32_P77252	UP	1.0711	0
A_24_P474188	DOWN	-1.0685	0.0003
A_23_P123596	DOWN	-1.0641	0.0059	GLDC	glycine dehydrogenase (decarboxylating)	glycine catabolic process, glycine metabolic process	glycine dehydrogenase complex (decarboxylating, mitochondrion	catalytic activity, electron carrier activity, glycine dehydrogenase (decarboxylating, pyridoxal phosphate binding
A_24_P940863	DOWN	-1.0573	0	ANKMY1	ankyrin repeat and MYND domain containing 1			metal ion binding, zinc ion binding
A_32_P68504	DOWN	-1.0572	0.0035	ZDBF2	zinc finger, DBF-type containing 2			nucleic acid binding, zinc ion binding
A_23_P157545	UP	1.0557	0.0002	NKX3-1	NK3 transcription factor related, locus 1 (Drosophila)	multicellular organismal development, regulation of transcription; DNA-dependent	nucleus	sequence-specific DNA binding, transcription factor activity
A_24_P914434	DOWN	-1.0511	0.0032	GSTM3	glutathione S-transferase M3 (brain)	establishment of blood-nerve barrier, metabolic process		glutathione transferase activity, protein binding, transferase activity
A_24_P130959	UP	1.0456	0.0117	KIAA1804	mixed lineage kinase 4	activation of JNK activity, protein amino acid autophosphorylation	cellular_component	ATP binding, nucleotide binding, protein homodimerization activity, protein serine/threonine kinase activity, protein-tyrosine kinase activity, transferase activity
A_23_P254079	DOWN	-1.0449	0.0008	GENX-3414	genethonin 1	carbohydrate metabolic process, muscle contraction	integral to plasma membrane, membrane, membrane fraction	carbohydrate binding, catalytic activity
A_32_P77571	DOWN	-1.0392	0.0011
A_24_P51375	DOWN	-1.0379	0.0015
A_23_P166964	DOWN	-1.0376	0.0003	TFDP2	transcription factor Dp-2 (E2F dimerization partner 2)	DNA metabolic process, cell cycle, regulation of transcription from RNA polymerase II promoter, regulation of transcription; DNA-dependent, transcription	nucleus, transcription factor complex	transcription cofactor activity, transcription factor activity
A_24_P478617	UP	1.0346	0.0033
A_32_P199263	DOWN	-1.032	0.0038
A_32_P170454	DOWN	-1.0312	0.0096	LOC283454	hypothetical protein LOC283454
A_24_P131589	UP	1.0307	0.0023	CD86	CD86 molecule	T cell activation, cell-cell signaling, immune response, positive regulation of T-helper 2 cell differentiation, positive regulation of cell proliferation, positive regulation of interleukin-2 biosynthetic process, positive regulation of interleukin-4 biosynthetic process, positive regulation of lymphotoxin A biosynthetic process, positive regulation of transcription	integral to membrane, plasma membrane	coreceptor activity, protein binding, transcriptional activator activity
A_24_P54220	DOWN	-1.0293	0.0014	FASLG	Fas ligand (TNF superfamily, member 6)	apoptosis, cell-cell signaling, immune response, induction of apoptosis, positive regulation of I-kappaB kinase/NF-kappaB cascade, signal transduction	extracellular region, extracellular space, integral to plasma membrane, membrane	cytokine activity, signal transducer activity, tumor necrosis factor receptor binding
A_23_P167168	DOWN	-1.0256	0.0002	IGJ	immunoglobulin J polypeptide, linker protein for immunoglobulin alpha and mu polypeptides	immune response	extracellular region	antigen binding
A_32_P209582	UP	1.0199	0.0003
A_32_P49552	UP	1.0195	0.0056
A_23_P79094	UP	1.0193	0.0056	LILRA3	leukocyte immunoglobulin-like receptor, subfamily A (without TM domain), member 3	defense response, immune response, signal transduction	plasma membrane	antigen binding, receptor activity
A_24_P177653	DOWN	-1.0187	0.0004	LOC340947	similar to eukaryotic translation initiation factor 3, subunit 6 interacting protein
A_32_P47538	DOWN	-1.0186	0.0323
A_24_P936496	UP	1.0162	0.0021
A_24_P153416	DOWN	-1.007	0.0002	KIR2DS1	killer cell immunoglobulin-like receptor, two domains, short cytoplasmic tail, 1	immune response	integral to membrane, membrane	transmembrane receptor activity
A_23_P371885	UP	1.0058	0
A_32_P157927	DOWN	-1.0041	0.0005			immune response	extracellular region	antigen binding
A_23_P218726	DOWN	-0.9983	0.0007	CPNE1	copine I	lipid metabolic process, vesicle-mediated transport		calcium-dependent phospholipid binding, phosphatidylserine binding, transporter activity
A_23_P253350	UP	0.9949	0.0042	C8orf4	chromosome 8 open reading frame 4
A_32_P105825	UP	0.9898	0.0014	MPPED2	metallophosphoesterase domain containing 2	nervous system development		hydrolase activity
A_23_P159255	DOWN	-0.9884	0	PTPRM	protein tyrosine phosphatase, receptor type, M	protein amino acid dephosphorylation	integral to plasma membrane, membrane	hydrolase activity, phosphoric monoester hydrolase activity, protein tyrosine phosphatase activity, receptor activity, transmembrane receptor protein tyrosine phosphatase activity
A_32_P48825	UP	0.9874	0.0262	KRT72	keratin 72		intermediate filament	structural molecule activity
A_23_P85008	DOWN	-0.9857	0.0077	MAOB	monoamine oxidase B	electron transport	integral to membrane, membrane, mitochondrial envelope, mitochondrial inner membrane, mitochondrion	amine oxidase activity, electron carrier activity, oxidoreductase activity
A_23_P12241	DOWN	-0.9815	0.0019	MCOLN3	mucolipin 3	ion transport	integral to membrane, membrane	ion channel activity
A_24_P226970	DOWN	-0.9798	0.0072	ZNF365	zinc finger protein 365		intracellular	nucleic acid binding, protein binding, zinc ion binding
A_32_P168431	DOWN	-0.9798	0.0086	LOC441377	similar to 40S ribosomal protein S26	translation	intracellular, ribosome	structural constituent of ribosome
A_32_P201564	UP	0.9796	0.0001	CD300E	CD300e molecule			receptor activity
A_23_P120973	UP	0.9773	0.0012	FAM118A	family with sequence similarity 118, member A		integral to membrane, membrane
A_23_P11256	UP	0.9764	0.0046	MAGEE2	melanoma antigen family E, 2
A_23_P319970	DOWN	-0.975	0.0062	FANCC	Fanconi anemia, complementation group C	DNA repair, germ cell development, nucleotide-excision repair, protein complex assembly	cytoplasm, cytosol, nucleus	protein binding
A_23_P7412	UP	0.9743	0.0475	BTNL8	butyrophilin-like 8		integral to membrane, membrane
A_32_P156062	UP	0.9743	0.0002
A_23_P151907	DOWN	-0.9708	0.0005	PCSK6	proprotein convertase subtilisin/kexin type 6	cell-cell signaling, proteolysis	endoplasmic reticulum	calcium ion binding, peptidase activity, subtilase activity
A_23_P57626	UP	0.9695	0.0015
A_32_P76137	DOWN	-0.9659	0.0056
A_24_P254850	DOWN	-0.9632	0.0276	SEC14L5	SEC14-like 5 (S. cerevisiae)	transport	intracellular	transporter activity
A_23_P2077	DOWN	-0.9615	0.0035	OR4C3	olfactory receptor, family 4, subfamily C, member 3	G-protein coupled receptor protein signaling pathway, response to stimulus, sensory perception of smell, signal transduction	integral to membrane, membrane	olfactory receptor activity, receptor activity
A_24_P18137	DOWN	-0.9605	0.0146	NEFL	neurofilament, light polypeptide 68kDa		axon, intermediate filament, neurofilament	protein binding, structural constituent of cytoskeleton, structural molecule activity
A_23_P250784	UP	0.9564	0.0027	KCNIP4	Kv channel interacting protein 4	ion transport, potassium ion transport		calcium ion binding, ion channel activity, potassium channel activity, potassium ion binding, protein binding, voltage-gated ion channel activity
A_23_P21260	DOWN	-0.9413	0.0022			immune response	extracellular region	antigen binding
A_24_P406601	DOWN	-0.9394	0.0056	OLFM1	olfactomedin 1	multicellular organismal development, nervous system development, protein oligomerization	endoplasmic reticulum, membrane	latrotoxin receptor activity, protein binding
A_24_P136387	DOWN	-0.9369	0.0053	C6orf204	chromosome 6 open reading frame 204
A_24_P282031	DOWN	-0.9359	0.0173	TXNDC11	thioredoxin domain containing 11	cell redox homeostasis	endoplasmic reticulum, integral to membrane, membrane
A_23_P255203	DOWN	-0.9342	0.0252	CSMD1	CUB and Sushi multiple domains 1		integral to membrane, membrane
A_32_P780862	DOWN	-0.9337	0.0062	BMP8A	bone morphogenetic protein 8a	cartilage development, cell differentiation, growth, multicellular organismal development, ossification	extracellular region, extracellular space	cytokine activity, growth factor activity
A_24_P910372	UP	0.9326	0.0539
A_23_P134684	UP	0.9304	0.0177	HMBOX1	homeobox containing 1	regulation of transcription; DNA-dependent	nucleus	sequence-specific DNA binding, transcription factor activity
A_23_P143526	DOWN	-0.9297	0.0167	S100B	S100 calcium binding protein B	astrocyte activation, axonogenesis, calcium ion homeostasis, cell proliferation, central nervous system development, energy reserve metabolic process, hyperphosphorylation, induction of apoptosis, memory, positive regulation of complement activation, regulation of cytokine biosynthetic process, regulation of long-term neuronal synaptic plasticity	cell soma, cytoplasm, extracellular region, nucleus, ruffle	S100 beta binding, calcium ion binding, calcium-dependent protein binding, kinase inhibitor activity, protein homodimerization activity, tau protein binding, zinc ion binding
A_32_P166733	DOWN	-0.9297	0.002
A_23_P217688	DOWN	-0.9286	0.0004	TSC22D3	TSC22 domain family, member 3	anti-apoptosis, regulation of transcription; DNA-dependent		transcription factor activity
A_24_P626951	DOWN	-0.9286	0.0012					protein binding
A_23_P218047	DOWN	-0.9273	0.0072	KRT5	keratin 5 (epidermolysis bullosa simplex, Dowling-Meara/Kobner/Weber-Cockayne types)	epidermis development	intermediate filament	protein binding, structural constituent of cytoskeleton, structural molecule activity
A_23_P255952	DOWN	-0.9264	0.0321	MYO6	myosin VI	DNA damage response; signal transduction by p53 class mediator, actin filament-based movement, biological_process, endocytosis, intracellular protein transport, positive regulation of transcription from RNA polymerase II promoter, regulation of secretion, sensory perception of sound	DNA-directed RNA polymerase II; holoenzyme, Golgi apparatus, cell cortex, clathrin-coated endocytic vesicle, coated pit, cytoplasm, filamentous actin, membrane, nuclear membrane, nucleoplasm, nucleus, perinuclear region of cytoplasm, ruffle, unconventional myosin complex	ADP binding, ATP binding, actin filament binding, calmodulin binding, minus-end directed microfilament motor activity, motor activity, nucleotide binding, protein homodimerization activity
A_32_P117338	DOWN	-0.9245	0.0079	AFG3L2	AFG3 ATPase family gene 3-like 2 (yeast)	protein catabolic process, proteolysis	integral to membrane, membrane, mitochondrial inner membrane, mitochondrion	ATP binding, metal ion binding, metalloendopeptidase activity, nucleoside-triphosphatase activity, nucleotide binding, unfolded protein binding, zinc ion binding
A_24_P289404	DOWN	-0.922	0.0077	RPS26	ribosomal protein S26	translation	cytosolic small ribosomal subunit (sensu Eukaryota, intracellular, ribosome	RNA binding, protein binding, structural constituent of ribosome
A_23_P162047	UP	0.9214	0.0113	DKK3	dickkopf homolog 3 (Xenopus laevis)	Wnt receptor signaling pathway, anatomical structure morphogenesis, multicellular organismal development, negative regulation of Wnt receptor signaling pathway	extracellular region, extracellular space
A_23_P407096	DOWN	-0.9213	0.0407	ZNF366	zinc finger protein 366	regulation of transcription; DNA-dependent, transcription	intracellular, nucleus	DNA binding, metal ion binding, zinc ion binding
A_23_P327380	DOWN	-0.9196	0.0306	TP73L	tumor protein p73-like	Notch signaling pathway, apoptosis, induction of apoptosis, multicellular organismal development, negative regulation of transcription; DNA-dependent, positive regulation of Notch signaling pathway, positive regulation of transcription; DNA-dependent, protein homotetramerization, transcription	nucleus	identical protein binding, metal ion binding, transcription factor activity, transcriptional activator activity, transcriptional repressor activity, zinc ion binding
A_24_P46066	DOWN	-0.9178	0.0115	CXCR6	chemokine (C-X-C motif) receptor 6	G-protein coupled receptor protein signaling pathway, signal transduction, viral genome replication	integral to plasma membrane, membrane	C-C chemokine receptor activity, C-X-C chemokine receptor activity, coreceptor activity, rhodopsin-like receptor activity
A_32_P39440	DOWN	-0.9156	0.0031
A_24_P940288	DOWN	-0.9119	0.0006	PGS1	phosphatidylglycerophosphate synthase 1	metabolic process, phospholipid biosynthetic process	endoplasmic reticulum, mitochondrion	CDP-diacylglycerol-glycerol-3-phosphate 3-phosphatidyltransferase activity, catalytic activity
A_23_P337262	DOWN	-0.9112	0.0202	APCDD1	adenomatosis polyposis coli down-regulated 1		integral to membrane, membrane
A_24_P185368	DOWN	-0.9107	0.0077	ZSCAN4	zinc finger and SCAN domain containing 4	regulation of transcription; DNA-dependent, transcription	intracellular, nucleus	metal ion binding, transcription factor activity, zinc ion binding
A_24_P415012	DOWN	-0.9087	0.033	LRP12	low density lipoprotein-related protein 12	endocytosis, regulation of growth, signal transduction	coated pit, integral to plasma membrane, membrane, membrane fraction	low-density lipoprotein receptor activity, protein binding, receptor activity
A_23_P216894	DOWN	-0.9082	0.0284	MAPKAP1	mitogen-activated protein kinase associated protein 1	biological_process	cellular_component	Ras GTPase binding, kinase activity
A_23_P380990	DOWN	-0.9071	0.0808	CLEC4F	C-type lectin domain family 4, member F	endocytosis	integral to membrane, membrane	receptor activity, sugar binding
A_23_P66347	UP	0.9068	0.0007
A_24_P676566	UP	0.9059	0.077
A_23_P13822	DOWN	-0.9038	0.062	STYK1	serine/threonine/tyrosine kinase 1	protein amino acid phosphorylation	integral to membrane, plasma membrane	ATP binding, nucleotide binding, protein-tyrosine kinase activity, transferase activity
A_23_P326080	DOWN	-0.9001	0.0383	DEFA4	defensin, alpha 4, corticostatin	defense response to bacterium, defense response to fungus, xenobiotic metabolic process	extracellular region	calcium channel regulator activity
A_23_P164316	UP	0.8973	0.0204
A_24_P750327	DOWN	-0.8955	0.015
A_23_P420431	DOWN	-0.8902	0.062	XKR3	XK, Kell blood group complex subunit-related family, member 3		integral to membrane, membrane
A_32_P204239	DOWN	-0.8871	0.0368
A_23_P204304	DOWN	-0.8862	0.0078	PTPRO	protein tyrosine phosphatase, receptor type, O	protein amino acid dephosphorylation	integral to membrane, integral to plasma membrane, membrane	hydrolase activity, phosphoric monoester hydrolase activity, protein tyrosine phosphatase activity, receptor activity, transmembrane receptor protein tyrosine phosphatase activity
A_24_P357847	DOWN	-0.8848	0.0034
A_23_P112482	DOWN	-0.8842	0	AQP3	aquaporin 3 (Gill blood group)	excretion, transport	integral to plasma membrane, membrane, membrane fraction	transporter activity
A_24_P28977	DOWN	-0.8835	0.028	TRPC1	transient receptor potential cation channel, subfamily C, member 1	calcium ion transport, ion transport	integral to plasma membrane, plasma membrane	calcium ion binding, ion channel activity, protein binding, store-operated calcium channel activity
A_24_P196859	UP	0.8798	0.0377
A_23_P359174	UP	0.8779	0.0002
A_23_P163492	UP	0.8774	0.0001	BAIAP3	BAI1-associated protein 3	neurotransmitter secretion		protein C-terminus binding
A_23_P165959	DOWN	-0.8766	0.0119	IFT52	intraflagellar transport 52 homolog (Chlamydomonas)	determination of left/right symmetry, dorsal/ventral pattern formation, embryonic digit morphogenesis, heart looping, neural tube formation, positive regulation of proteolysis, smoothened signaling pathway
A_24_P272451	DOWN	-0.876	0.046	UNQ5783	DTFT5783
A_32_P214565	DOWN	-0.876	0.0104
A_32_P106669	UP	0.8733	0.0244
A_24_P255338	DOWN	-0.8726	0.0072	SEC24C	SEC24 related gene family, member C (S. cerevisiae)	ER to Golgi vesicle-mediated transport, intracellular protein transport	COPII vesicle coat, endoplasmic reticulum	molecular_function, protein binding, zinc ion binding
A_23_P62070	DOWN	-0.8726	0.0352	SLC6A19	solute carrier family 6 (neutral amino acid transporter), member 19	neurotransmitter transport, neutral amino acid transport	integral to plasma membrane, membrane	neurotransmitter:sodium symporter activity, neutral amino acid transporter activity, symporter activity
A_23_P24884	DOWN	-0.8717	0.0019	ST5	suppression of tumorigenicity 5			protein binding
A_23_P160559	DOWN	-0.871	0.0432	ECM1	extracellular matrix protein 1	positive regulation of I-kappaB kinase/NF-kappaB cascade, transport	extracellular region, extracellular space, proteinaceous extracellular matrix	signal transducer activity
A_23_P386478	DOWN	-0.8699	0.0715	TNIP3	TNFAIP3 interacting protein 3
A_32_P26422	UP	0.8689	0.0005
A_23_P71053	DOWN	-0.8685	0.0104	MPP6	membrane protein, palmitoylated 6 (MAGUK p55 subfamily member 6)	protein complex assembly	plasma membrane	protein binding
A_23_P77304	UP	0.8666	0.0443	AP3B2	adaptor-related protein complex 3, beta 2 subunit	endocytosis, post-Golgi vesicle-mediated transport, protein transport	COPI-coated vesicle, coated pit	binding, transporter activity
A_24_P572303	UP	0.8654	0.0214
A_24_P918907	DOWN	-0.8636	0.0024	LOC154761	hypothetical protein LOC154761
A_32_P73775	DOWN	-0.8603	0.0069	KIAA0495	KIAA0495
A_23_P116694	DOWN	-0.8602	0.0157	RPS26	ribosomal protein S26	translation	cytosolic small ribosomal subunit (sensu Eukaryota, intracellular, ribosome	RNA binding, protein binding, structural constituent of ribosome
A_24_P60887	UP	0.86	0.0014	ANGPT1	angiopoietin 1	angiogenesis, cell differentiation, multicellular organismal development, signal transduction, transmembrane receptor protein tyrosine kinase signaling pathway		receptor binding
A_24_P597190	DOWN	-0.8595	0.0299	LOC728104	hypothetical protein LOC728104
A_24_P264143	UP	0.8591	0.0179	RPSAP10	ribosomal protein SA pseudogene 10
A_32_P149806	DOWN	-0.8583	0.0124
A_24_P589736	UP	0.8572	0.0084
A_23_P9779	UP	0.8566	0.0554	IRX5	iroquois homeobox protein 5	cell development, regulation of transcription; DNA-dependent	nucleus	sequence-specific DNA binding, transcription factor activity
A_32_P780817	UP	0.8547	0.0069	CT45-1	cancer/testis antigen CT45-1
A_24_P406986	DOWN	-0.8535	0.0035	SLC43A3	solute carrier family 43, member 3
A_24_P578445	DOWN	-0.8531	0.0005	LOC651099	similar to cytoplasmic beta-actin
A_23_P8196	DOWN	-0.8505	0.0636	ME1	malic enzyme 1, NADP(+)-dependent, cytosolic	NADP biosynthetic process, carbohydrate metabolic process, malate metabolic process, response to carbohydrate stimulus, response to hormone stimulus	cytosol	ADP binding, NAD binding, NADP binding, electron carrier activity, malate dehydrogenase (oxaloacetate-decarboxylating, manganese ion binding, metal ion binding
A_23_P166848	DOWN	-0.8494	0.0383	LTF	lactotransferrin	defense response to bacterium, humoral immune response, ion transport, iron ion homeostasis, iron ion transport	extracellular region, extracellular space	ferric iron binding, metal ion binding, peptidase activity, serine-type endopeptidase activity
A_23_P214897	UP	0.8478	0.0025	AKAP12	A kinase (PRKA) anchor protein (gravin) 12	G-protein coupled receptor protein signaling pathway, protein targeting, signal transduction	cytoplasm	protein binding, protein kinase A binding
A_24_P161494	DOWN	-0.846	0.0079			translation	intracellular, ribosome	structural constituent of ribosome
A_23_P129665	DOWN	-0.8446	0.0268	ITGAD	integrin, alpha D	cell adhesion, cell-cell adhesion, cell-matrix adhesion, immune response, integrin-mediated signaling pathway	integral to membrane, integrin complex, membrane	calcium ion binding, magnesium ion binding, protein binding, receptor activity
A_23_P69670	DOWN	-0.8442	0	CNO	cappuccino homolog (mouse)			protein binding
A_24_P196372	DOWN	-0.843	0.0004	AGBL5	ATP/GTP binding protein-like 5	proteolysis	cytoplasm	carboxypeptidase A activity
A_24_P623808	UP	0.8429	0.0007
A_32_P222695	DOWN	-0.841	0.0599	FLJ41603	FLJ41603 protein
A_23_P107173	DOWN	-0.8405	0.0364	MEOX1	mesenchyme homeobox 1	biological_process, multicellular organismal development, regulation of transcription; DNA-dependent	cellular_component, nucleus	molecular_function, sequence-specific DNA binding, transcription factor activity
A_24_P276873	UP	0.8393	0.0808	KIAA1189	KIAA1189		cytoplasm, membrane	cytoskeletal protein binding
A_32_P125589	UP	0.8393	0.0006
A_23_P338479	DOWN	-0.8385	0.0848	CD274	CD274 molecule	cell proliferation, cell surface receptor linked signal transduction, immune response	integral to membrane, membrane	receptor activity
A_23_P119448	UP	0.838	0.0432	SAPS1	SAPS domain family, member 1	regulation of phosphoprotein phosphatase activity		protein binding, protein phosphatase binding
A_24_P638294	DOWN	-0.8365	0.0353	RPS26	ribosomal protein S26	translation	cytosolic small ribosomal subunit (sensu Eukaryota, intracellular, ribosome	RNA binding, protein binding, structural constituent of ribosome
A_24_P294199	DOWN	-0.8365	0.0533	PLCL1	phospholipase C-like 1	intracellular signaling cascade, lipid metabolic process		calcium ion binding, phosphoinositide phospholipase C activity
A_24_P478423	DOWN	-0.8351	0.0799
A_23_P218126	DOWN	-0.8347	0.0038	IFI6	interferon, alpha-inducible protein 6	anti-apoptosis, immune response, negative regulation of caspase activity, negative regulation of mitochondrial depolarization, release of cytochrome c from mitochondria	integral to membrane, membrane, mitochondrion	protein binding
A_23_P217319	DOWN	-0.8334	0.0421	FGF13	fibroblast growth factor 13	MAPKKK cascade, cell-cell signaling, nervous system development, signal transduction	cytoplasm, extracellular space, nucleus	growth factor activity, protein binding, protein kinase activator activity
A_23_P63209	DOWN	-0.8318	0.0539	HSD11B1	hydroxysteroid (11-beta) dehydrogenase 1	glucocorticoid metabolic process, lipid metabolic process, lung development, metabolic process	endoplasmic reticulum, endoplasmic reticulum membrane, integral to membrane, membrane, microsome	11-beta-hydroxysteroid dehydrogenase activity, oxidoreductase activity
A_32_P35294	UP	0.8309	0.0173
A_24_P915095	UP	0.8298	0.0211	GRAMD1C	GRAM domain containing 1C
A_24_P309317	DOWN	-0.8293	0.0069	PSAP	prosaposin (variant Gaucher disease and variant metachromatic leukodystrophy)	glycosphingolipid metabolic process, lipid metabolic process, lipid transport, lysosome organization and biogenesis, sphingolipid metabolic process	extracellular space, integral to membrane, lysosome	alpha-galactosidase activity, beta-galactosidase activity, cerebroside-sulfatase activity, enzyme activator activity, galactosylceramidase activity, glucosylceramidase activity, lipid binding, sphingomyelin phosphodiesterase activity
A_32_P142635	UP	0.8291	0.0005
A_23_P98070	UP	0.8283	0.0179	PDE6C	phosphodiesterase 6C, cGMP-specific, cone, alpha prime	response to stimulus, signal transduction, visual perception	membrane	3';5'-cyclic-GMP phosphodiesterase activity, hydrolase activity
A_24_P102000	UP	0.8282	0.0949	ZNF804B	zinc finger protein 804B		intracellular	nucleic acid binding, zinc ion binding
A_23_P140884	UP	0.8277	0.062
A_24_P164123	UP	0.8271	0.0813	IFT81	intraflagellar transport 81 homolog (Chlamydomonas)	cell differentiation, multicellular organismal development, spermatogenesis
A_23_P6849	DOWN	-0.8256	0.0101	CCR1	chemokine (C-C motif) receptor 1	G-protein signaling; coupled to cyclic nucleotide second messenger, cell adhesion, cell-cell signaling, chemotaxis, cytokine and chemokine mediated signaling pathway, elevation of cytosolic calcium ion concentration, immune response, inflammatory response	integral to plasma membrane, plasma membrane	C-C chemokine receptor activity, protein binding, receptor activity, rhodopsin-like receptor activity
A_23_P200073	DOWN	-0.8231	0.0412	C1orf128	chromosome 1 open reading frame 128
A_23_P425681	DOWN	-0.8229	0.0867	CCK	cholecystokinin	axonogenesis, eating behavior, neuron migration, signal transduction	axon, extracellular region, soluble fraction	neuropeptide hormone activity
A_24_P932736	UP	0.8223	0.0407
A_32_P208533	UP	0.8222	0.0031
A_23_P373017	DOWN	-0.8222	0.0006	CCL3	chemokine (C-C motif) ligand 3	G-protein coupled receptor protein signaling pathway, calcium ion homeostasis, cell motility, cell-cell signaling, chemotaxis, cytoskeleton organization and biogenesis, exocytosis, immune response, inflammatory response, regulation of viral genome replication, signal transduction	extracellular region, extracellular space, soluble fraction	chemoattractant activity, chemokine activity, signal transducer activity
A_23_P6714	DOWN	-0.8216	0.01	SENP7	SUMO1/sentrin specific peptidase 7	protein sumoylation, proteolysis, ubiquitin cycle	intracellular, nucleus	cysteine-type peptidase activity
A_23_P259362	UP	0.8203	0.0165	NPCDR1	nasopharyngeal carcinoma, down-regulated 1
A_24_P333993	DOWN	-0.8196	0.0425	OR2W3	olfactory receptor, family 2, subfamily W, member 3	G-protein coupled receptor protein signaling pathway, response to stimulus, sensory perception of smell, signal transduction	integral to membrane, membrane	olfactory receptor activity, receptor activity
A_24_P642306	DOWN	-0.8192	0.0343
A_23_P124632	DOWN	-0.8191	0.0062	IGHA1	immunoglobulin heavy constant alpha 1	antigen processing and presentation of peptide antigen via MHC class I	MHC class I protein complex	protein binding
A_23_P66432	DOWN	-0.8176	0.0008	TTYH2	tweety homolog 2 (Drosophila)
A_32_P157208	DOWN	-0.8166	0.01	LOC572558	hypothetical locus LOC572558
A_24_P43810	DOWN	-0.816	0.0086	FAM83A	family with sequence similarity 83, member A
A_24_P555252	DOWN	-0.8159	0.0143
A_24_P945228	DOWN	-0.8159	0.0097	CYP4V2	cytochrome P450, family 4, subfamily V, polypeptide 2	electron transport, response to stimulus, visual perception	endoplasmic reticulum, integral to membrane, membrane	heme binding, iron ion binding, metal ion binding, monooxygenase activity
A_24_P205364	DOWN	-0.8152	0.0596	SHMT1	serine hydroxymethyltransferase 1 (soluble)	L-serine catabolic process, L-serine metabolic process, glycine metabolic process, one-carbon compound metabolic process	cytosol	glycine hydroxymethyltransferase activity, pyridoxal phosphate binding, transferase activity
A_24_P707860	UP	0.8143	0.0067	LOC730957	similar to filaggrin
A_23_P53137	UP	0.8121	0.057	HBG1	hemoglobin, gamma A	oxygen transport, transport	hemoglobin complex	heme binding, iron ion binding, metal ion binding, oxygen binding, oxygen transporter activity, protein binding
A_23_P108404	DOWN	-0.8119	0.012	CENTG2	centaurin, gamma 2
A_24_P351466	UP	0.8106	0.0906	KIAA1524	KIAA1524		cytoplasm	binding
A_32_P82448	UP	0.8098	0.0581
A_23_P58770	DOWN	-0.8096	0.0693	HAND1	heart and neural crest derivatives expressed 1	angiogenesis, cell differentiation, heart development, multicellular organismal development, negative regulation of transcription from RNA polymerase II promoter, positive regulation of transcription from RNA polymerase II promoter, regulation of transcription; DNA-dependent, transcription from RNA polymerase II promoter	nucleus	protein heterodimerization activity, protein homodimerization activity, transcription factor activity, transcription factor binding, transcriptional repressor activity
A_23_P73328	DOWN	-0.8084	0.0038
A_24_P9883	DOWN	-0.8053	0.0144	DKFZp761E198	DKFZp761E198 protein
A_24_P252078	UP	0.8046	0.0439	BTN3A2	butyrophilin, subfamily 3, member A2	biological_process	cellular_component, integral to membrane, membrane	molecular_function
A_24_P221778	UP	0.8044	0.0448
A_24_P926314	DOWN	-0.804	0.0569	LOC134145	hypothetical protein LOC134145
A_24_P263443	DOWN	-0.8028	0.0179	LOC646753	similar to 40S ribosomal protein S26
A_23_P361614	DOWN	-0.8028	0.0199	HLA-G	HLA-G histocompatibility antigen, class I, G	antigen processing and presentation, antigen processing and presentation of peptide antigen via MHC class I, cellular defense response, immune response	MHC class I protein complex, cellular_component, integral to membrane, membrane	MHC class I receptor activity, protein binding
A_23_P95599	DOWN	-0.8027	0.0011
A_24_P265135	DOWN	-0.8019	0.041	UBE3C	ubiquitin protein ligase E3C	protein modification process, protein polyubiquitination, ubiquitin cycle	cytosol, intracellular, nucleus, protein complex	ligase activity, protein binding, ubiquitin-protein ligase activity
A_23_P25069	DOWN	-0.8013	0.0179	OVOS2	ovostatin 2			endopeptidase inhibitor activity, phosphopantetheine binding
A_23_P123413	DOWN	-0.8011	0.0583	TOX	thymocyte selection-associated high mobility group box	regulation of transcription; DNA-dependent	chromatin, nucleus	DNA binding
A_24_P702785	UP	0.8005	0.0202
A_24_P303770	DOWN	-0.8003	0.0015	CTSB	cathepsin B	proteolysis, regulation of apoptosis, regulation of catalytic activity	intracellular, lysosome, mitochondrion	cathepsin B activity, cysteine-type endopeptidase activity, protein binding
A_24_P119545	DOWN	-0.7981	0.0163
A_23_P80700	DOWN	-0.797	0.0108	KLHL18	kelch-like 18 (Drosophila)			protein binding
A_24_P414999	DOWN	-0.797	0.0674	LAPTM4B	lysosomal associated protein transmembrane 4 beta	transport	integral to membrane, membrane
A_23_P72372	DOWN	-0.7964	0.0977
A_23_P31921	DOWN	-0.7957	0.0104	ASS1	argininosuccinate synthetase 1	amino acid biosynthetic process, arginine biosynthetic process, urea cycle	cytoplasm	ATP binding, argininosuccinate synthase activity, ligase activity, nucleotide binding, protein binding
A_24_P67494	DOWN	-0.7955	0.0634	LOC643513	similar to Importin alpha-2 subunit (Karyopherin alpha-2 subunit) (SRP1-alpha) (RAG cohort protein 1)
A_23_P37736	DOWN	-0.7947	0.0062	TNFRSF17	tumor necrosis factor receptor superfamily, member 17	biological_process, cell proliferation, immune response, multicellular organismal development, signal transduction	cellular_component, integral to membrane, plasma membrane	molecular_function, protein binding, receptor activity
A_32_P132936	UP	0.7929	0.0007
A_23_P121051	DOWN	-0.7919	0.0031	PCCB	propionyl Coenzyme A carboxylase, beta polypeptide	fatty acid catabolic process	mitochondrion	ligase activity, propionyl-CoA carboxylase activity
A_24_P920366	DOWN	-0.7918	0.0439
A_24_P763361	UP	0.7908	0.0607
A_24_P39454	DOWN	-0.7901	0.0004	INOC1	INO80 complex homolog 1 (S. cerevisiae)		nucleus	ATP binding, DNA binding, helicase activity, hydrolase activity, nucleotide binding
A_24_P933704	UP	0.7895	0.0154	PAM	peptidylglycine alpha-amidating monooxygenase	mitotic chromosome condensation, peptide amidation, peptide metabolic process, protein modification process	condensed chromosome, integral to membrane, membrane, nuclear chromatin, secretory granule	L-ascorbic acid binding, chromatin binding, copper ion binding, lyase activity, metal ion binding, monooxygenase activity, peptidylamidoglycolate lyase activity, peptidylglycine monooxygenase activity, protein binding, zinc ion binding
A_24_P482104	UP	0.7892	0.0376
A_23_P86751	DOWN	-0.7887	0.0766	ADARB2	adenosine deaminase, RNA-specific, B2 (RED2 homolog rat)	RNA processing, mRNA processing	intracellular, nucleus	RNA binding, adenosine deaminase activity, double-stranded RNA binding, hydrolase activity, metal ion binding, single-stranded RNA binding, zinc ion binding
A_24_P692198	DOWN	-0.7885	0.016	GOT2	glutamic-oxaloacetic transaminase 2, mitochondrial (aspartate aminotransferase 2)	amino acid metabolic process, aspartate catabolic process, biosynthetic process	mitochondrion	aspartate transaminase activity, pyridoxal phosphate binding
A_24_P140608	DOWN	-0.788	0.0558	HBEGF	heparin-binding EGF-like growth factor	epidermal growth factor receptor signaling pathway, muscle development, positive regulation of keratinocyte migration, positive regulation of smooth muscle cell proliferation, regulation of heart contraction, signal transduction, wound healing; spreading of epidermal cells	cell surface, extracellular space, integral to plasma membrane, membrane	epidermal growth factor receptor binding, growth factor activity, heparin binding, receptor activity
A_23_P84791	DOWN	-0.7877	0.0077
A_32_P233581	UP	0.7876	0.0248
A_24_P832270	UP	0.7871	0.0244
A_24_P372223	DOWN	-0.7868	0.0364	MSR1	macrophage scavenger receptor 1	phosphate transport, receptor-mediated endocytosis	cytoplasm, integral to plasma membrane, membrane	lipid transporter activity, receptor activity, scavenger receptor activity
A_24_P384604	DOWN	-0.7865	0.0124
A_23_P66355	UP	0.7863	0.0002	ITGB4	integrin, beta 4	cell adhesion, cell communication, cell-matrix adhesion, integrin-mediated signaling pathway, multicellular organismal development	integral to membrane, integrin complex, membrane	protein binding, receptor activity
A_23_P144274	DOWN	-0.7859	0.0173	JAKMIP1	janus kinase and microtubule interacting protein 1		peripheral to membrane of membrane fraction, ribonucleoprotein complex	GABA receptor binding, RNA binding, kinase activity
A_24_P926875	UP	0.7859	0.0244
A_23_P163087	DOWN	-0.7856	0.0291	NID2	nidogen 2 (osteonidogen)	bioluminescence, cell adhesion, cell-matrix adhesion, protein-chromophore linkage	basement membrane, membrane	calcium ion binding, collagen binding
A_23_P12363	UP	0.7845	0.0243	ROR1	receptor tyrosine kinase-like orphan receptor 1	protein amino acid phosphorylation, transmembrane receptor protein tyrosine kinase signaling pathway	cytoplasm, integral to plasma membrane, plasma membrane	ATP binding, kinase activity, nucleotide binding, receptor activity, transferase activity, transmembrane receptor protein tyrosine kinase activity
A_23_P55616	DOWN	-0.7844	0.0008	SLC14A1	solute carrier family 14 (urea transporter), member 1 (Kidd blood group)	transport, urea transport, water transport	integral to membrane, integral to plasma membrane, plasma membrane	urea transporter activity, water transporter activity
A_24_P927011	UP	0.7838	0.023
A_23_P155351	DOWN	-0.7835	0.0163	BTD	biotinidase	biotin metabolic process, central nervous system development, epidermis development, nitrogen compound metabolic process		biotin carboxylase activity, biotinidase activity
A_32_P214011	UP	0.783	0.0672
A_32_P450587	UP	0.7827	0.0292	C9orf93	chromosome 9 open reading frame 93
A_32_P43664	DOWN	-0.7822	0.0007
A_32_P208200	UP	0.7818	0.0014
A_24_P404033	UP	0.7816	0.0339	C15orf38	chromosome 15 open reading frame 38
A_24_P579862	UP	0.7814	0.0765
A_24_P934435	UP	0.7809	0.0066
A_32_P105694	UP	0.7799	0.004
A_23_P125717	DOWN	-0.7798	0.0185	NAP1L3	nucleosome assembly protein 1-like 3	nucleosome assembly	chromatin assembly complex, nucleus
A_32_P41099	UP	0.7795	0.0488
A_23_P28607	DOWN	-0.7794	0.0448
A_23_P200310	DOWN	-0.7792	0.0353	DEPDC1	DEP domain containing 1	intracellular signaling cascade	intracellular	GTPase activator activity
A_23_P3921	UP	0.7791	0.0041	FLJ11710	hypothetical protein FLJ11710
A_24_P33508	UP	0.7789	0.0354
A_24_P528858	UP	0.7761	0.0452	ZNF678	zinc finger protein 678	regulation of transcription; DNA-dependent, transcription	intracellular, nucleus	DNA binding, metal ion binding, zinc ion binding
A_24_P852001	DOWN	-0.7746	0.0086			immune response	extracellular region	antigen binding
A_32_P13852	UP	0.7741	0.021
A_23_P64879	DOWN	-0.7736	0.0747	KCNJ8	potassium inwardly-rectifying channel, subfamily J, member 8	ion transport, potassium ion transport	integral to membrane, membrane, membrane fraction, myofibril, voltage-gated potassium channel complex	ATP-activated inward rectifier potassium channel activity, potassium ion binding, voltage-gated ion channel activity
A_23_P360777	UP	0.7716	0.0173	NRG1	neuregulin 1	MAPKKK cascade, cell differentiation, cell migration, cell morphogenesis, embryonic development, glial cell differentiation, heart development, locomotory behavior, muscle development, negative regulation of transcription, neuron fate commitment, neurotransmitter receptor metabolic process, peripheral nervous system development, positive regulation of Ras protein signal transduction, positive reg…	cytoplasm, extracellular region, integral to membrane, integral to plasma membrane, membrane, plasma membrane, synapse	ErbB-2 class receptor binding, growth factor activity, molecular_function, receptor tyrosine kinase binding, transcription cofactor activity, transmembrane receptor protein tyrosine kinase activator activity
A_32_P47643	DOWN	-0.7708	0.0702	FAM110C	family with sequence similarity 110, member C
A_23_P73239	DOWN	-0.7708	0.0236	NCKAP1	NCK-associated protein 1	apoptosis, central nervous system development, lamellipodium biogenesis	integral to membrane, lamellipodium, membrane	protein binding
A_23_P73708	DOWN	-0.7704	0.0705	ZNF75	zinc finger protein 75 (D8C6)	regulation of transcription; DNA-dependent, transcription	intracellular, nucleus	DNA binding, metal ion binding, zinc ion binding
A_23_P9435	DOWN	-0.7701	0.0159	SLC25A25	solute carrier family 25 (mitochondrial carrier; phosphate carrier), member 25	transport	integral to membrane, membrane, mitochondrial inner membrane	binding, calcium ion binding
A_24_P135875	DOWN	-0.7698	0.0382			G-protein coupled receptor protein signaling pathway	integral to membrane	prostaglandin E receptor activity, rhodopsin-like receptor activity
A_23_P211584	DOWN	-0.7687	0.0062	C22orf32	chromosome 22 open reading frame 32
A_23_P361381	UP	0.7684	0.065	DMC1	DMC1 dosage suppressor of mck1 homolog, meiosis-specific homologous recombination (yeast)	DNA metabolic process, cell cycle, female gamete generation, meiosis, meiotic recombination, ovarian follicle development, spermatogenesis	condensed nuclear chromosome, intracellular, nucleus	ATP binding, DNA binding, DNA-dependent ATPase activity, nucleoside-triphosphatase activity, nucleotide binding
A_23_P357760	DOWN	-0.7684	0.0539	ARSD	arylsulfatase D	metabolic process	lysosome	arylsulfatase activity, calcium ion binding, hydrolase activity
A_23_P427472	UP	0.7683	0.0009
A_32_P150449	UP	0.7682	0.0025
A_24_P110012	DOWN	-0.7676	0.0069	FLJ45422	FLJ45422 protein	antigen processing and presentation, antigen processing and presentation of peptide antigen via MHC class I, immune response	MHC class I protein complex, integral to membrane, membrane
A_23_P113748	DOWN	-0.7671	0.0391	ZNF659	zinc finger protein 659		intracellular, nucleus	metal ion binding, nucleic acid binding, zinc ion binding
A_24_P945059	DOWN	-0.767	0.0531	MYCT1	myc target 1
A_24_P929322	DOWN	-0.767	0.0972	FLJ42393	hypothetical LOC401105	metabolic process
A_23_P211468	UP	0.7668	0.0105
A_24_P725891	UP	0.7664	0.0014	DKFZp547E087	hypothetical gene LOC283846	biological_process	cellular_component, integral to membrane, membrane	molecular_function
A_32_P20997	UP	0.7658	0.002
A_23_P58205	UP	0.7646	0.0982	AFP	alpha-fetoprotein	immune response, ovulation (sensu Mammalia, progesterone metabolic process, sexual reproduction, transport	extracellular region, extracellular space	copper ion binding, metal ion binding, nickel ion binding
A_24_P350136	UP	0.7641	0.0185	LOC652370	similar to Keratin, type I cytoskeletal 18 (Cytokeratin-18) (CK-18) (Keratin-18) (K18)
A_23_P218068	DOWN	-0.7635	0.0443	PLEKHA5	pleckstrin homology domain containing, family A member 5	biological_process	cellular_component	phosphatidylinositol binding, protein binding
A_23_P151294	DOWN	-0.762	0.021	IFNG	interferon, gamma	antigen processing and presentation, cell motility, cell surface receptor linked signal transduction, cell-cell signaling, defense response to bacterium, inflammatory cell apoptosis, negative regulation of myelination, neutrophil apoptosis, neutrophil chemotaxis, positive regulation of MHC class II biosynthetic process, positive regulation of chemokine biosynthetic process, positive regulation of…	extracellular region, extracellular space	cytokine activity, interferon-gamma receptor binding
A_24_P128308	DOWN	-0.7615	0.0397
A_32_P71171	UP	0.7603	0.0014
A_24_P926025	UP	0.7589	0.0062	DKFZp547E087	hypothetical gene LOC283846	biological_process	cellular_component, integral to membrane, membrane	molecular_function
A_24_P494230	DOWN	-0.7585	0.0865
A_32_P116840	DOWN	-0.7585	0.0634	CTAGE5	CTAGE family, member 5			enzyme activator activity, protein binding
A_32_P43878	UP	0.7579	0.0307
A_23_P44724	UP	0.7579	0.0147	CSRP2	cysteine and glycine-rich protein 2	cell differentiation, cell growth, cell proliferation, multicellular organismal development, muscle development, organ morphogenesis	nucleus	metal ion binding, molecular_function, zinc ion binding
A_24_P194730	DOWN	-0.7577	0.0257	ZSCAN22	zinc finger and SCAN domain containing 22	biological_process, regulation of transcription; DNA-dependent, transcription	intracellular, nucleus	metal ion binding, molecular_function, transcription factor activity, zinc ion binding
A_32_P134493	UP	0.7576	0.0364
A_24_P847772	DOWN	-0.7573	0.0546
A_23_P24485	DOWN	-0.757	0.0182	NFRKB	nuclear factor related to kappaB binding protein	inflammatory response, transcription from RNA polymerase II promoter	nucleus	DNA binding, specific RNA polymerase II transcription factor activity
A_23_P427103	UP	0.757	0.0069
A_23_P382154	UP	0.7569	0.003	MRPL43	mitochondrial ribosomal protein L43	translation	mitochondrial ribosome, mitochondrion, ribonucleoprotein complex	structural constituent of ribosome, translation regulator activity
A_32_P231941	DOWN	-0.7568	0.0826
A_23_P405129	DOWN	-0.7564	0.0339	LTBP2	latent transforming growth factor beta binding protein 2	extracellular transport, protein secretion, protein targeting, transforming growth factor beta receptor signaling pathway	extracellular space, proteinaceous extracellular matrix	calcium ion binding, growth factor binding
A_24_P913146	DOWN	-0.7563	0.003	HOP	homeodomain-only protein	multicellular organismal development, regulation of transcription; DNA-dependent	nucleus	sequence-specific DNA binding, transcription factor activity
A_32_P210106	UP	0.7558	0.0705
A_23_P1691	DOWN	-0.7554	0.0847	MMP1	matrix metallopeptidase 1 (interstitial collagenase)	collagen catabolic process, peptidoglycan metabolic process, proteolysis	extracellular space, proteinaceous extracellular matrix	calcium ion binding, interstitial collagenase activity, zinc ion binding
A_23_P161563	DOWN	-0.7551	0.0951	RAB38	RAB38, member RAS oncogene family	protein transport, small GTPase mediated signal transduction	cellular_component, membrane	GTP binding, GTPase activity, nucleotide binding
A_24_P263786	DOWN	-0.7548	0.0337
A_23_P167401	DOWN	-0.7537	0.0628	PCDHB11	protocadherin beta 11	calcium-dependent cell-cell adhesion, cell adhesion, homophilic cell adhesion, synaptic transmission, synaptogenesis	integral to plasma membrane, membrane	calcium ion binding, protein binding
A_24_P910490	UP	0.7534	0.0018
A_32_P193218	DOWN	-0.7529	0.0561
A_24_P367602	DOWN	-0.7524	0.0693	DUSP5P	dual specificity phosphatase 5 pseudogene
A_24_P587882	DOWN	-0.7521	0.0909
A_23_P367026	DOWN	-0.7513	0.009	ABHD12	abhydrolase domain containing 12			hydrolase activity
A_32_P3342	UP	0.7511	0.002
A_23_P394972	UP	0.751	0.0681	C21orf29	chromosome 21 open reading frame 29	cell adhesion		structural molecule activity
A_23_P334795	UP	0.7508	0.0199	LOC283588	hypothetical protein LOC283588
A_24_P11208	DOWN	-0.7507	0.0051	CD1D	CD1d molecule	T cell selection, antigen processing and presentation; endogenous lipid antigen via MHC class Ib, detection of bacterium, positive regulation of innate immune response	integral to plasma membrane, membrane	beta-2-microglobulin binding, exogenous lipid antigen binding, protein heterodimerization activity, receptor activity
A_23_P214950	DOWN	-0.7496	0.0173	PERP	PERP, TP53 apoptosis effector	apoptosis, cell adhesion	cytoskeleton, integral to membrane, membrane	protein binding, structural molecule activity
A_23_P1102	DOWN	-0.7493	0.0541	ACTA1	actin, alpha 1, skeletal muscle	muscle contraction, muscle thin filament assembly, skeletal muscle fiber development	actin filament, cytoskeleton, stress fiber, striated muscle thin filament	ADP binding, ATP binding, myosin binding, nucleotide binding, protein binding, structural constituent of cytoskeleton, structural molecule activity
A_24_P941947	DOWN	-0.7492	0.0701	AYTL2	acyltransferase like 2	metabolic process, phospholipid biosynthetic process	Golgi apparatus, endoplasmic reticulum, integral to membrane, membrane	1-acylglycerophosphocholine O-acyltransferase activity, calcium ion binding, transferase activity
A_32_P35847	UP	0.749	0.0322
A_32_P228268	DOWN	-0.7487	0.0649
A_32_P117697	UP	0.7485	0.0032	LOC643790	high-mobility group nucleosome binding domain 1 pseudogene		chromatin, nucleus	DNA binding
A_24_P932416	UP	0.7477	0.0443	LOC645843	QMDP9344		membrane
A_32_P174121	UP	0.7468	0.0495
A_23_P370684	UP	0.7462	0.0871	TIGD4	tigger transposable element derived 4	regulation of transcription	chromosome; pericentric region, nucleus	DNA binding
A_32_P147658	UP	0.7458	0.004
A_24_P237778	DOWN	-0.7452	0.041	MAN1C1	mannosidase, alpha, class 1C, member 1	metabolic process, protein amino acid N-linked glycosylation	integral to Golgi membrane, integral to membrane, membrane	calcium ion binding, hydrolase activity; acting on glycosyl bonds, mannosyl-oligosaccharide 1;2-alpha-mannosidase activity
A_23_P16992	DOWN	-0.7447	0.0577	PKP4	plakophilin 4	cell adhesion	cytoskeleton, intercellular junction	binding, protein binding, structural molecule activity
A_23_P320478	UP	0.744	0.012	LOC727751	similar to cis-Golgi matrix protein GM130
A_23_P202206	DOWN	-0.7429	0.0558	GSTO2	glutathione S-transferase omega 2	metabolic process	cytoplasm	glutathione transferase activity, transferase activity
A_24_P316381	UP	0.7429	0.031
A_23_P327519	DOWN	-0.7421	0.0541	STARD4	START domain containing 4, sterol regulated	lipid transport, steroid biosynthetic process		cholesterol binding, cholesterol transporter activity, lipid binding
A_24_P84898	DOWN	-0.7421	0.004	FEN1	flap structure-specific endonuclease 1	DNA replication, UV protection, double-strand break repair, phosphoinositide-mediated signaling	nucleus	5'-3' exonuclease activity, 5'-flap endonuclease activity, damaged DNA binding, double-stranded DNA binding, double-stranded DNA specific exodeoxyribonuclease activity, endonuclease activity, hydrolase activity, magnesium ion binding, manganese ion binding, protein binding, ribonuclease H activity
A_32_P15128	UP	0.7412	0.0067
A_24_P568645	DOWN	-0.7411	0.0783	LOC649459	similar to Poly [ADP-ribose] polymerase-1 (PARP-1) (ADPRT) (NAD(+) ADP-ribosyltransferase-1) (Poly[ADP-ribose] synthetase-1)
A_23_P48698	UP	0.7405	0.0541	ADAM20	ADAM metallopeptidase domain 20	proteolysis, single fertilization	integral to membrane, membrane	metal ion binding, metalloendopeptidase activity, zinc ion binding
A_32_P109203	UP	0.7404	0.0077
A_23_P502590	DOWN	-0.74	0.025	KIR2DS4	killer cell immunoglobulin-like receptor, two domains, short cytoplasmic tail, 4		integral to plasma membrane, membrane	receptor activity
A_32_P136033	UP	0.7396	0.0063
A_24_P605081	DOWN	-0.7372	0.0718	LOC253039	hypothetical protein LOC253039
A_23_P107750	DOWN	-0.7372	0.0533	EDG8	endothelial differentiation, sphingolipid G-protein-coupled receptor, 8	G-protein coupled receptor protein signaling pathway, signal transduction	integral to membrane, membrane	lysosphingolipid and lysophosphatidic acid receptor activity, receptor activity
A_24_P3016	DOWN	-0.7369	0.0539
A_24_P590547	DOWN	-0.7359	0.0299	IGHA1	immunoglobulin heavy constant alpha 1	antigen processing and presentation of peptide antigen via MHC class I	MHC class I protein complex	protein binding
A_23_P20363	UP	0.7352	0.0498	C8orf70	chromosome 8 open reading frame 70
A_24_P259083	DOWN	-0.7349	0.0369	SIRPA	signal-regulatory protein alpha	cell adhesion	integral to membrane, plasma membrane
A_24_P917796	DOWN	-0.7345	0.0383
A_24_P92683	DOWN	-0.734	0.0146	IGHA1	immunoglobulin heavy constant alpha 1	antigen processing and presentation of peptide antigen via MHC class I	MHC class I protein complex	protein binding
A_24_P33055	DOWN	-0.7336	0.0353
A_24_P319113	DOWN	-0.7334	0.0326	P2RX7	purinergic receptor P2X, ligand-gated ion channel, 7	ion transport, signal transduction	integral to membrane, integral to plasma membrane, membrane	ATP binding, ATP-gated cation channel activity, ion channel activity, receptor activity
A_24_P157424	DOWN	-0.7331	0.0276	NCBP2	nuclear cap binding protein subunit 2, 20kDa	RNA splicing, mRNA transport, positive regulation of RNA export from nucleus, snRNA export from nucleus, transport	nucleus	RNA cap binding, nucleic acid binding, nucleotide binding, protein binding
A_32_P113190	DOWN	-0.7324	0.0664
A_32_P121978	UP	0.7318	0.0095
A_24_P847326	DOWN	-0.7316	0.0512	hCG_23177	hCG23177
A_32_P140454	UP	0.7316	0.0147
A_23_P313542	DOWN	-0.7294	0.0672	GRK1	G protein-coupled receptor kinase 1	changes in polarization state of photoreceptor cell membrane, maintenance of rhodopsin mediated signaling, protein amino acid phosphorylation, regulation of G-protein coupled receptor protein signaling pathway, response to stimulus, rhodopsin mediated phototransduction, rhodopsin mediated signaling, visual perception	cytoplasm, membrane	ATP binding, G-protein coupled photoreceptor activity, G-protein coupled receptor kinase activity, kinase activity, nucleotide binding, protein binding, receptor activity, signal transducer activity, transferase activity
A_24_P922948	UP	0.7292	0.0053	FAM118A	family with sequence similarity 118, member A		integral to membrane, membrane
A_23_P141863	DOWN	-0.729	0.0024	ZNF544	zinc finger protein 544	regulation of transcription; DNA-dependent, transcription	intracellular, nucleus	DNA binding, metal ion binding, nucleic acid binding, zinc ion binding
A_23_P129577	DOWN	-0.7288	0.0481	TIGD7	tigger transposable element derived 7	regulation of transcription	chromosome; pericentric region, nucleus	DNA binding
A_23_P89506	DOWN	-0.7282	0.071
A_23_P324885	DOWN	-0.7281	0.0159	CCR2	chemokine (C-C motif) receptor 2	G-protein coupled receptor protein signaling pathway, JAK-STAT cascade, cellular defense response, chemotaxis, cytokine and chemokine mediated signaling pathway, elevation of cytosolic calcium ion concentration, immune response, inflammatory response, negative regulation of adenylate cyclase activity, signal transduction	cytoplasm, integral to plasma membrane, plasma membrane, soluble fraction	C-C chemokine receptor activity, CCR2 chemokine receptor binding, receptor activity, rhodopsin-like receptor activity
A_32_P58401	UP	0.7279	0.004
A_23_P30126	DOWN	-0.7264	0.0167	FGFBP1	fibroblast growth factor binding protein 1	cell-cell signaling, negative regulation of cell proliferation, signal transduction	extracellular space, membrane	growth factor binding, heparin binding
A_24_P316046	DOWN	-0.7257	0.0598
A_32_P162322	DOWN	-0.7253	0.0364
A_24_P152582	DOWN	-0.7252	0.0531
A_23_P34142	DOWN	-0.7248	0.0794	WBP5	WW domain binding protein 5			WW domain binding, protein binding
A_32_P201279	DOWN	-0.7246	0.0718	C20orf80	chromosome 20 open reading frame 80
A_24_P50248	DOWN	-0.7246	0.0702	FAM110C	family with sequence similarity 110, member C
A_23_P143713	DOWN	-0.7224	0.002	APOBEC3G	apolipoprotein B mRNA editing enzyme, catalytic polypeptide-like 3G	base conversion or substitution editing, innate immune response, negative regulation of retroviral genome replication, negative regulation of viral life cycle, positive regulation of antiviral response by host, response to virus, transcription; RNA-dependent	apolipoprotein B mRNA editing enzyme complex, nucleus	RNA binding, cytidine deaminase activity, hydrolase activity, metal ion binding, protein binding, protein homodimerization activity, zinc ion binding
A_23_P101992	UP	0.7222	0.0249	MARCO	macrophage receptor with collagenous structure	cell surface receptor linked signal transduction, phosphate transport	cytoplasm, integral to plasma membrane, membrane	pattern recognition receptor activity, scavenger receptor activity
A_23_P256051	DOWN	-0.7211	0.0343	MGC70863	similar to RPL23AP7 protein	translation	intracellular, ribosome	RNA binding, nucleotide binding, structural constituent of ribosome
A_23_P109055	DOWN	-0.7201	0.0498	TP53RK	TP53 regulating kinase	protein amino acid phosphorylation	nucleus	ATP binding, nucleotide binding, protein binding, protein serine/threonine kinase activity, protein-tyrosine kinase activity, transferase activity
A_32_P88987	UP	0.7198	0.0002
A_23_P65823	DOWN	-0.7195	0.0867	GABARAPL3	GABA(A) receptors associated protein like 3		microtubule
A_32_P98940	UP	0.7192	0.0182
A_23_P65851	DOWN	-0.7188	0.0563	KIAA2002	KIAA2002 protein	protein amino acid phosphorylation		ATP binding, nucleotide binding, protein-tyrosine kinase activity, transferase activity
A_32_P54553	DOWN	-0.7188	0.0352	USP41	ubiquitin specific peptidase 41	ubiquitin-dependent protein catabolic process		ubiquitin thiolesterase activity
A_32_P230196	UP	0.7187	0.0632	CTGLF1	centaurin, gamma-like family, member 1	regulation of GTPase activity		GTPase activator activity, metal ion binding, zinc ion binding
A_23_P42451	UP	0.7186	0.0738	SYNE1	spectrin repeat containing, nuclear envelope 1	Golgi organization and biogenesis, muscle cell differentiation, nuclear organization and biogenesis	Golgi apparatus, cytoskeleton, integral to membrane, nuclear envelope, nucleus, postsynaptic membrane	actin binding, lamin binding, structural molecule activity
A_23_P52697	UP	0.7184	0.0014	CD248	CD248 molecule, endosialin	biological_process	cytoplasm, integral to membrane, membrane, proteinaceous extracellular matrix	calcium ion binding, molecular_function, sugar binding
A_23_P251021	DOWN	-0.7182	0.0545	HCG9	HLA complex group 9	biological_process	cellular_component	molecular_function
A_23_P251855	DOWN	-0.7173	0.0595	SLC12A7	solute carrier family 12 (potassium/chloride transporters), member 7	chloride transport, ion transport, potassium ion transport, sodium ion transport	integral to plasma membrane, membrane	potassium ion binding, potassium:chloride symporter activity, symporter activity, transporter activity
A_24_P525749	UP	0.7171	0.0383	LOC730125	hypothetical protein LOC730125
A_24_P366390	UP	0.7167	0.0065	LOC440295	hypothetical protein LOC440295
A_32_P170481	DOWN	-0.7159	0.0072
A_24_P662177	UP	0.715	0.0424
A_24_P316489	DOWN	-0.715	0.0048	NDUFA10	NADH dehydrogenase (ubiquinone) 1 alpha subcomplex, 10, 42kDa	generation of precursor metabolites and energy, mitochondrial electron transport; NADH to ubiquinone, nucleobase; nucleoside; nucleotide and nucleic acid metabolic process	mitochondrial respiratory chain complex I, mitochondrion	ATP binding, NADH dehydrogenase (ubiquinone, NADH dehydrogenase activity, oxidoreductase activity, phosphotransferase activity; alcohol group as acceptor
A_32_P86180	UP	0.7135	0.0041
A_32_P234661	UP	0.713	0.0078
A_24_P376848	DOWN	-0.7124	0.0217	FCRL5	Fc receptor-like 5		integral to membrane, membrane	receptor activity
A_32_P53093	UP	0.7115	0.0697
A_24_P702749	DOWN	-0.7111	0.0399
A_32_P129800	UP	0.7109	0.0198
A_23_P140290	DOWN	-0.7082	0.0084	RTN1	reticulon 1	neuron differentiation, signal transduction	endoplasmic reticulum, integral to endoplasmic reticulum membrane, integral to membrane, membrane	signal transducer activity
A_24_P407235	DOWN	-0.7081	0.0681	CRY1	cryptochrome 1 (photolyase-like)	DNA repair, circadian rhythm, protein-chromophore linkage, regulation of transcription; DNA-dependent, response to stimulus, transcription, visual perception	mitochondrion, nucleus	DNA binding, DNA photolyase activity, G-protein coupled photoreceptor activity, lyase activity, nucleotide binding, receptor activity
A_24_P586712	DOWN	-0.7078	0.0657	FAM79B	family with sequence similarity 79, member B
A_24_P940537	DOWN	-0.7065	0.0441	STK35	serine/threonine kinase 35	protein amino acid phosphorylation	nucleus	ATP binding, nucleotide binding, protein serine/threonine kinase activity, transferase activity
A_23_P1833	DOWN	-0.7065	0.032	B3GAT1	beta-1,3-glucuronyltransferase 1 (glucuronosyltransferase P)	carbohydrate metabolic process, protein amino acid glycosylation	integral to membrane, membrane	galactosylgalactosylxylosylprotein 3-beta-glucuronosyltransferase activity, manganese ion binding, metal ion binding, transferase activity
A_24_P110242	DOWN	-0.7061	0.0495
A_24_P565430	UP	0.7059	0.0035
A_23_P90359	UP	0.7053	0.0563	NRTN	neurturin	MAPKKK cascade, nerve development, neural crest cell migration, neurite development, transmembrane receptor protein tyrosine kinase signaling pathway		growth factor activity
A_24_P935893	DOWN	-0.705	0.0558	FAM46C	family with sequence similarity 46, member C
A_32_P158892	DOWN	-0.7047	0.0633
A_23_P3922	UP	0.7044	0.0026	FLJ11710	hypothetical protein FLJ11710
A_24_P563068	UP	0.7039	0.0926
A_24_P383680	DOWN	-0.7038	0.0806
A_23_P207507	DOWN	-0.7036	0.0346	ABCC3	ATP-binding cassette, sub-family C (CFTR/MRP), member 3	transport	integral to membrane, integral to plasma membrane, membrane, membrane fraction	ATP binding, ATPase activity, ATPase activity; coupled to transmembrane movement of substances, nucleotide binding, organic anion transporter activity, transporter activity
A_23_P87752	UP	0.7033	0.0353	LEPREL2	leprecan-like 2	protein metabolic process	endoplasmic reticulum	L-ascorbic acid binding, iron ion binding, metal ion binding, oxidoreductase activity, oxidoreductase activity; acting on paired donors; with incorporation or reduction of molecular oxygen; 2-oxoglutarate as one donor; and incorporation of one atom each of oxygen into both donors, oxidoreductase activity; acting on single donors with incorporation of molecular oxygen; incorporation of two atoms o…
A_23_P369447	DOWN	-0.7018	0.0656	KGFLP1	keratinocyte growth factor-like protein 1			growth factor activity
A_23_P379550	DOWN	-0.7014	0.0631	YARS	tyrosyl-tRNA synthetase	apoptosis, cell motility, tyrosyl-tRNA aminoacylation	cytoplasm, extracellular space, soluble fraction	ATP binding, interleukin-8 receptor binding, ligase activity, nucleotide binding, protein binding, signal transducer activity, tRNA binding, tyrosine-tRNA ligase activity
A_23_P14612	DOWN	-0.7007	0.0228	FGF7	fibroblast growth factor 7 (keratinocyte growth factor)	cell proliferation, cell-cell signaling, epidermis development, positive regulation of cell proliferation, response to wounding, signal transduction	extracellular region	growth factor activity
A_32_P55427	UP	0.7001	0.0375
A_24_P75888	UP	0.6997	0.0078
A_24_P229447	DOWN	-0.6987	0.0306
A_32_P213948	UP	0.6986	0.0954
A_24_P930337	UP	0.6982	0.001
A_24_P925124	DOWN	-0.6981	0.0392
A_24_P914649	UP	0.6972	0.0006
A_23_P381203	DOWN	-0.6961	0.0988	KIAA0556	KIAA0556
A_24_P590241	UP	0.6959	0.0642
A_32_P192293	UP	0.6956	0.0154
A_24_P130962	DOWN	-0.6954	0.0082	TOR3A	torsin family 3, member A	chaperone cofactor-dependent protein folding	endoplasmic reticulum	ATP binding, nucleotide binding
A_24_P54900	DOWN	-0.6946	0.0299	LNX1	ligand of numb-protein X 1	protein homooligomerization, protein ubiquitination during ubiquitin-dependent protein catabolic process, ubiquitin cycle	cytoplasm	PDZ domain binding, ligase activity, metal ion binding, protein binding, ubiquitin-protein ligase activity, zinc ion binding
A_23_P42144	UP	0.6938	0.0303	PEX6	peroxisomal biogenesis factor 6	peroxisome organization and biogenesis	cytoplasm, membrane, peroxisome	ATP binding, ATPase activity; coupled, nucleoside-triphosphatase activity, nucleotide binding
A_32_P68773	DOWN	-0.6932	0.0032
A_24_P100228	DOWN	-0.6911	0.0056	XBP1	X-box binding protein 1	immune response, regulation of transcription; DNA-dependent, transcription	nucleus	protein dimerization activity, sequence-specific DNA binding, transcription factor activity
A_23_P140373	DOWN	-0.6904	0.0644	FLVCR2	feline leukemia virus subgroup C cellular receptor family, member 2	transport	integral to membrane, membrane	transporter activity
A_24_P417407	UP	0.6902	0.0972	ROPN1B	ropporin, rhophilin associated protein 1B	Rho protein signal transduction, acrosome reaction, cell-cell adhesion, cytokinesis, fusion of sperm to egg plasma membrane, signal transduction, sperm motility, spermatogenesis	cytoplasm, flagellum, integral to membrane, outer membrane	cAMP-dependent protein kinase regulator activity, porin activity, protein heterodimerization activity, protein homodimerization activity, receptor signaling complex scaffold activity
A_24_P928422	DOWN	-0.689	0.0432
A_32_P150721	UP	0.6856	0.0259
A_32_P25639	UP	0.6852	0.0886	BET3L	BET3 like (S. cerevisiae)
A_23_P377935	UP	0.6852	0.077	FLJ14327	hypothetical protein FLJ14327
A_23_P87013	UP	0.6851	0.0183	TAGLN	transgelin	muscle development		actin binding, protein binding
A_24_P225961	DOWN	-0.6847	0.0486	DAG1	dystroglycan 1 (dystrophin-associated glycoprotein 1)	homophilic cell adhesion, morphogenesis of an epithelial sheet, muscle contraction, protein complex assembly	actin cytoskeleton, dystroglycan complex, insoluble fraction, integral to plasma membrane, membrane fraction, plasma membrane, proteinaceous extracellular matrix	calcium ion binding, laminin receptor activity, protein binding
A_24_P22562	UP	0.6847	0.0299	2013-04-02	apoptosis related protein	apoptosis, biological_process, electron transport	cellular_component	copper ion binding, electron carrier activity, molecular_function
A_24_P272146	DOWN	-0.6838	0.0077	IGKC	immunoglobulin kappa constant	antigen processing and presentation of peptide antigen via MHC class I, immune response	MHC class I protein complex, extracellular region	antigen binding, protein binding
A_23_P502174	DOWN	-0.6834	0.0705	DYNC2LI1	dynein, cytoplasmic 2, light intermediate chain 1
A_24_P41079	UP	0.6833	0.003	LOC440295	hypothetical protein LOC440295
A_24_P104407	DOWN	-0.6831	0.0732	DMN	desmuslin		intermediate filament	protein binding, structural constituent of muscle
A_23_P210081	DOWN	-0.6829	0.0867	OSGEPL1	O-sialoglycoprotein endopeptidase-like 1	proteolysis		O-sialoglycoprotein endopeptidase activity, endopeptidase activity, zinc ion binding
A_24_P604649	DOWN	-0.6821	0.0073	PGK1	phosphoglycerate kinase 1	glycolysis, phosphorylation		ATP binding, nucleotide binding, phosphoglycerate kinase activity, transferase activity
A_23_P35066	DOWN	-0.6812	0.0943	SNX7	sorting nexin 7	cell communication, protein transport		phosphoinositide binding, protein binding
A_23_P207719	DOWN	-0.6804	0.0183	GOSR2	golgi SNAP receptor complex member 2	ER to Golgi vesicle-mediated transport, intracellular protein transport, membrane fusion, vesicle-mediated transport	Golgi membrane, endoplasmic reticulum membrane, integral to membrane, membrane	receptor activity, transporter activity
A_32_P196287	UP	0.6801	0.0173
A_32_P124461	UP	0.6785	0.0069
A_32_P12703	UP	0.6783	0.0026
A_24_P145009	DOWN	-0.6775	0.0633	LOC441208	hypothetical gene supported by AK094370
A_32_P121226	DOWN	-0.677	0.0678
A_24_P160920	DOWN	-0.6765	0.0042
A_23_P21800	DOWN	-0.6764	0.0182
A_24_P302802	DOWN	-0.6758	0.0179	PCCB	propionyl Coenzyme A carboxylase, beta polypeptide	fatty acid catabolic process	mitochondrion	ligase activity, propionyl-CoA carboxylase activity
A_23_P209538	DOWN	-0.6749	0.004	FLJ10081	hypothetical protein FLJ10081		nucleus	glucan 1;4-alpha-glucosidase activity
A_24_P453532	UP	0.6744	0.0948
A_23_P250380	DOWN	-0.6742	0.0257	MAN2B2	mannosidase, alpha, class 2B, member 2	carbohydrate metabolic process, mannose metabolic process, metabolic process		alpha-mannosidase activity, hydrolase activity; acting on glycosyl bonds
A_24_P212826	DOWN	-0.6741	0.0353	ZNF525	zinc finger protein 525	regulation of transcription; DNA-dependent, transcription	intracellular, nucleus	DNA binding, metal ion binding, nucleic acid binding, zinc ion binding
A_24_P312325	UP	0.6731	0.0124	C8orf15	chromosome 8 open reading frame 15
A_32_P101019	UP	0.673	0.0922
A_32_P213615	UP	0.6728	0.0138
A_23_P165624	UP	0.6725	0.0041	TNFAIP6	tumor necrosis factor, alpha-induced protein 6	cell adhesion, cell-cell signaling, inflammatory response, signal transduction	extracellular region	hyaluronic acid binding, protein binding
A_23_P44636	DOWN	-0.6715	0.052	ANAPC7	anaphase promoting complex subunit 7	cell cycle, cell division, mitosis, ubiquitin cycle	anaphase-promoting complex	protein binding
A_32_P164917	UP	0.6714	0.0041
A_24_P642771	UP	0.6707	0.04
A_24_P350027	UP	0.6692	0.0464
A_24_P393389	DOWN	-0.669	0.0987	L3MBTL	l(3)mbt-like (Drosophila)	chromatin modification, regulation of transcription; DNA-dependent	nucleus	metal ion binding, transcription factor activity, zinc ion binding
A_24_P222126	DOWN	-0.6684	0.0634	TH1L	TH1-like (Drosophila)	negative regulation of transcription, regulation of transcription; DNA-dependent, transcription	nucleus	protein binding
A_32_P117186	UP	0.6682	0.0256
A_23_P76515	DOWN	-0.6679	0.0024	LASS5	LAG1 homolog, ceramide synthase 5 (S. cerevisiae)	ceramide biosynthetic process, lipid biosynthetic process, regulation of transcription; DNA-dependent	endoplasmic reticulum, integral to membrane, membrane, microsome, nucleus	sequence-specific DNA binding, sphingosine N-acyltransferase activity, transcription factor activity
A_23_P259692	DOWN	-0.6679	0.0443	PSAT1	phosphoserine aminotransferase 1	L-serine biosynthetic process, amino acid biosynthetic process, metabolic process, pyridoxine biosynthetic process		phosphoserine transaminase activity, pyridoxal phosphate binding, transferase activity
A_24_P941309	DOWN	-0.6678	0.0583	ZNF224	zinc finger protein 224	regulation of transcription; DNA-dependent, transcription	intracellular, nucleus	DNA binding, metal ion binding, zinc ion binding
A_24_P103060	DOWN	-0.6677	0.0256	MCFD2	multiple coagulation factor deficiency 2	ER to Golgi vesicle-mediated transport, protein transport	endoplasmic reticulum	calcium ion binding
A_32_P164573	UP	0.667	0.0077
A_24_P75985	UP	0.667	0.0949	LOC402643	tropomyosin 3 pseudogene
A_32_P38445	UP	0.6668	0.0345
A_24_P711496	UP	0.6665	0.0353
A_23_P328034	UP	0.6664	0.0032	C20orf96	chromosome 20 open reading frame 96
A_32_P4337	UP	0.6662	0.021
A_24_P276864	DOWN	-0.6661	0.0041	SMPD4	sphingomyelin phosphodiesterase 4, neutral membrane (neutral sphingomyelinase-3)		endoplasmic reticulum, integral to membrane, membrane	hydrolase activity, magnesium ion binding, sphingomyelin phosphodiesterase activity
A_32_P111394	UP	0.6651	0.0304
A_24_P713312	UP	0.6642	0.0276
A_23_P58854	DOWN	-0.6638	0.0299	WNT8A	wingless-type MMTV integration site family, member 8A	Wnt receptor signaling pathway; calcium modulating pathway, multicellular organismal development	extracellular region	signal transducer activity
A_32_P146844	UP	0.6603	0.0483
A_32_P136597	UP	0.6593	0.008
A_24_P332043	UP	0.6592	0.0825	SPAG17	sperm associated antigen 17		nucleus
A_24_P937965	UP	0.6589	0.0432
A_24_P253100	DOWN	-0.6587	0.0569	PDE4DIP	phosphodiesterase 4D interacting protein (myomegalin)	actin cytoskeleton organization and biogenesis, cytoskeleton organization and biogenesis	actin cytoskeleton	actin binding
A_23_P140978	DOWN	-0.6586	0.0077	ZNF263	zinc finger protein 263	regulation of transcription; DNA-dependent, transcription	intracellular, nucleus	metal ion binding, transcription factor activity, transcriptional repressor activity, zinc ion binding
A_24_P256380	DOWN	-0.6584	0.0624	GPR177	G protein-coupled receptor 177		integral to membrane, membrane	receptor activity
A_24_P25285	UP	0.658	0.0625
A_23_P150609	UP	0.6579	0.0379	IGF2	insulin-like growth factor 2 (somatomedin A)	biological_process, cell proliferation, imprinting, insulin receptor signaling pathway, multicellular organismal development, skeletal development	cellular_component, extracellular region	growth factor activity, hormone activity, insulin-like growth factor binding, insulin-like growth factor receptor binding, prothoracicotrophic hormone activity
A_23_P59714	UP	0.6577	0.0344	MGC16142	hypothetical protein MGC16142
A_24_P638453	DOWN	-0.6573	0.0738
A_32_P91743	UP	0.6568	0.0624
A_23_P358195	UP	0.6557	0.0078	FLJ40113	golgi autoantigen, golgin subfamily a-like pseudogene
A_32_P154731	DOWN	-0.6556	0.0104
A_24_P170439	UP	0.6552	0.089	TREML3	triggering receptor expressed on myeloid cells-like 3
A_32_P5376	DOWN	-0.6548	0.0448	NUDT16P	nudix (nucleoside diphosphate linked moiety X)-type motif 16 pseudogene
A_32_P228806	UP	0.6548	0.0407
A_23_P51487	DOWN	-0.6547	0.026	GBP3	guanylate binding protein 3	immune response		GTP binding, GTPase activity, nucleotide binding
A_24_P7179	DOWN	-0.6538	0.0252	DIP2A	DIP2 disco-interacting protein 2 homolog A (Drosophila)	metabolic process, multicellular organismal development	nucleus	catalytic activity, transcription factor binding
A_32_P222060	UP	0.6536	0.0154
A_24_P299429	UP	0.6534	0.0369	KIAA0265	KIAA0265 protein
A_23_P213706	UP	0.6533	0.034	IL4	interleukin 4	B cell differentiation, T-helper 2 type immune response, cellular defense response, chemotaxis, cholesterol metabolic process, connective tissue growth factor biosynthetic process, negative regulation of apoptosis, negative regulation of osteoclast differentiation, positive regulation of B cell proliferation, positive regulation of MHC class II biosynthetic process, positive regulation of T cell …	extracellular region, extracellular space	interleukin-4 receptor binding, protein binding
A_23_P206760	DOWN	-0.6531	0.0672	HP	haptoglobin	defense response, iron ion homeostasis, proteolysis	extracellular region	hemoglobin binding, serine-type endopeptidase activity
A_23_P10947	DOWN	-0.6531	0.0609	STAC3	SH3 and cysteine rich domain 3	intracellular signaling cascade		diacylglycerol binding, metal ion binding, zinc ion binding
A_32_P184330	UP	0.6524	0.0428
A_23_P65506	DOWN	-0.6516	0.0065	SPTB	spectrin, beta, erythrocytic (includes spherocytosis, clinical type I)	barbed-end actin filament capping	cytoskeleton, membrane fraction, plasma membrane, protein complex, spectrin	actin binding, actin filament binding, protein binding, structural constituent of cytoskeleton
A_32_P154956	UP	0.6512	0.0851
A_32_P61708	UP	0.651	0.0248
A_24_P385585	DOWN	-0.6496	0.0058	TMEM18	transmembrane protein 18		integral to membrane, membrane
A_24_P151084	DOWN	-0.649	0.0898	CNDP2	CNDP dipeptidase 2 (metallopeptidase M20 family)	proteolysis		carboxypeptidase activity, hydrolase activity, metal ion binding, metallopeptidase activity, protein dimerization activity, zinc ion binding
A_32_P113007	UP	0.6485	0.0146
A_23_P206293	DOWN	-0.6482	0.0626	GPR114	G protein-coupled receptor 114	neuropeptide signaling pathway, signal transduction	integral to membrane, membrane	G-protein coupled receptor activity, receptor activity
A_24_P144346	DOWN	-0.648	0.0926
A_32_P211621	DOWN	-0.6479	0.0803
A_32_P76602	UP	0.6478	0.0005
A_23_P96985	DOWN	-0.6476	0.0445	PSEN2	presenilin 2 (Alzheimer disease 4)	Notch receptor processing, amyloid precursor protein catabolic process, anagen, apoptotic program, cell fate specification, chromosome segregation, embryonic limb morphogenesis, intracellular signaling cascade, membrane protein ectodomain proteolysis, positive regulation of apoptosis, positive regulation of enzyme activity, protein processing	Golgi apparatus, endoplasmic reticulum, integral to membrane, integral to nuclear inner membrane, integral to plasma membrane, kinetochore, membrane	peptidase activity, protein binding
A_23_P380240	DOWN	-0.6467	0.0732	CEACAM8	carcinoembryonic antigen-related cell adhesion molecule 8	immune response	extracellular space, integral to plasma membrane, plasma membrane	GPI anchor binding
A_24_P942092	UP	0.6465	0.0634	LOC147650	hypothetical protein LOC147650
A_23_P48246	DOWN	-0.6464	0.0376	PEX5	peroxisomal biogenesis factor 5	protein transport	peroxisomal membrane, peroxisome	peroxisome targeting signal-1 binding, protein binding
A_23_P415006	DOWN	-0.6462	0.021	RAB11FIP5	RAB11 family interacting protein 5 (class I)	biological_process, protein transport	mitochondrial outer membrane	gamma-tubulin binding, protein binding
A_24_P634911	UP	0.6459	0.064
A_32_P19917	UP	0.6456	0.0072
A_23_P45934	DOWN	-0.6454	0.0579	SRP9	signal recognition particle 9kDa	negative regulation of translational elongation, protein targeting	ribonucleoprotein complex, signal recognition particle receptor complex, signal recognition particle; endoplasmic reticulum targeting	RNA binding, signal recognition particle binding
A_24_P378368	DOWN	-0.6453	0.018	MBTPS1	membrane-bound transcription factor peptidase, site 1	cholesterol metabolic process, lipid metabolic process, proteolysis, steroid metabolic process	endoplasmic reticulum, endoplasmic reticulum lumen, integral to membrane, membrane	calcium ion binding, peptidase activity, subtilase activity
A_24_P137501	DOWN	-0.6444	0.0625	SFRP2	secreted frizzled-related protein 2	Wnt receptor signaling pathway, cell differentiation, multicellular organismal development, somitogenesis
A_24_P210637	DOWN	-0.6442	0.0732	CHST14	carbohydrate (N-acetylgalactosamine 4-0) sulfotransferase 14	carbohydrate metabolic process, dermatan sulfate proteoglycan metabolic process	integral to membrane, membrane	N-acetylgalactosamine 4-O-sulfotransferase activity, phosphate binding, protein binding, transferase activity
A_32_P874898	DOWN	-0.6437	0.0777
A_23_P336612	DOWN	-0.6436	0.0737	C15orf26	chromosome 15 open reading frame 26
A_32_P12065	UP	0.6436	0.0744
A_23_P146325	UP	0.6435	0.0364	DDEF1IT1	DDEF1 intronic transcript 1
A_23_P10699	DOWN	-0.6434	0.0031	SNX12	sorting nexin 12	cell communication, protein transport		phosphoinositide binding, protein binding
A_24_P297182	UP	0.6431	0.0146	GGTLA1	gamma-glutamyltransferase-like activity 1	amino acid metabolic process, glutathione biosynthetic process, leukotriene biosynthetic process	integral to membrane, membrane	acyltransferase activity, gamma-glutamyltransferase activity, transferase activity
A_23_P211816	DOWN	-0.6431	0.0179	MAP4	microtubule-associated protein 4	negative regulation of microtubule depolymerization	microtubule, microtubule associated complex	structural molecule activity
A_23_P14939	DOWN	-0.643	0.0088	TXNDC11	thioredoxin domain containing 11	cell redox homeostasis	endoplasmic reticulum, integral to membrane, membrane
A_24_P814246	DOWN	-0.6428	0.0116
A_32_P40145	UP	0.6417	0.0631
A_24_P921050	UP	0.641	0.0956
A_23_P308800	DOWN	-0.6402	0.0299	GLS	glutaminase	glutamine catabolic process	mitochondrion	glutaminase activity, hydrolase activity
A_24_P203886	DOWN	-0.6402	0.0603
A_23_P32444	UP	0.6401	0.0633	MXRA8	matrix-remodelling associated 8
A_24_P16337	UP	0.6397	0.0544
A_32_P146826	UP	0.6394	0.0013
A_24_P944788	DOWN	-0.6392	0.0503	HGF	hepatocyte growth factor (hepapoietin A; scatter factor)	epithelial to mesenchymal transition, mitosis, proteolysis	cellular_component	growth factor activity, protein binding, serine-type endopeptidase activity
A_24_P414556	DOWN	-0.6389	0.0949	TTC33	tetratricopeptide repeat domain 33			binding
A_24_P626981	UP	0.6384	0.0752	NUDT16P	nudix (nucleoside diphosphate linked moiety X)-type motif 16 pseudogene
A_24_P410516	UP	0.6382	0.0053	LOC440295	hypothetical protein LOC440295
A_32_P159192	DOWN	-0.637	0.0146
A_23_P213000	DOWN	-0.6363	0.0037	WDR1	WD repeat domain 1	sensory perception of sound	cytoskeleton	actin binding, protein binding
A_23_P425932	UP	0.6356	0.0286	VTI1A	vesicle transport through interaction with t-SNAREs homolog 1A (yeast)	intracellular protein transport, vesicle-mediated transport	cellular_component, integral to membrane	protein transporter activity
A_24_P938236	DOWN	-0.6355	0.0331
A_23_P112311	DOWN	-0.6346	0.0299	TRIM32	tripartite motif-containing 32	ubiquitin cycle	intracellular, nucleus	ligase activity, metal ion binding, protein binding, transcription coactivator activity, zinc ion binding
A_24_P11965	DOWN	-0.6345	0.0571	MRFAP1	Mof4 family associated protein 1			protein binding
A_24_P490109	DOWN	-0.6342	0.0346
A_24_P76868	DOWN	-0.6338	0.0078
A_23_P12950	DOWN	-0.6333	0.0147	KBTBD4	kelch repeat and BTB (POZ) domain containing 4			protein binding
A_23_P313550	UP	0.6331	0.0867	SLC25A41	solute carrier family 25, member 41	transport	integral to membrane, membrane, mitochondrial inner membrane	binding, transporter activity
A_23_P167683	UP	0.6326	0.0886	GDNF	glial cell derived neurotrophic factor	anti-apoptosis, biological_process, nervous system development, neural crest cell migration, neurite development, signal transduction	cellular_component	growth factor activity
A_24_P186862	UP	0.6325	0.0702	CHMP5	chromatin modifying protein 5	endosome to lysosome transport, lysosome organization and biogenesis, protein transport, regulation of receptor recycling	nucleus	protein binding
A_23_P84018	DOWN	-0.6318	0.0334	PPIC	peptidylprolyl isomerase C (cyclophilin C)	protein folding, signal transduction	cytoplasm	cyclosporin A binding, isomerase activity, peptidyl-prolyl cis-trans isomerase activity, unfolded protein binding
A_23_P16648	UP	0.6309	0.0072	PCSK4	proprotein convertase subtilisin/kexin type 4	proteolysis	integral to membrane, membrane	peptidase activity, subtilase activity
A_32_P152437	UP	0.6309	0.0752
A_23_P163440	DOWN	-0.6303	0.0599	RKHD3	ring finger and KH domain containing 3		nucleus	RNA binding, metal ion binding, protein binding, zinc ion binding
A_32_P226205	UP	0.6298	0.0605	ZFHX2	zinc finger homeobox 2	regulation of transcription; DNA-dependent	intracellular, nucleus	metal ion binding, sequence-specific DNA binding, transcription factor activity, zinc ion binding
A_23_P145824	UP	0.6298	0.0973	PPP1R9A	protein phosphatase 1, regulatory (inhibitor) subunit 9A	cell differentiation, multicellular organismal development, nervous system development	cytoskeleton	actin binding, protein binding
A_23_P168229	DOWN	-0.6292	0.0634	TXNDC5	thioredoxin domain containing 5	anti-apoptosis, cell redox homeostasis	endoplasmic reticulum	isomerase activity
A_32_P208039	UP	0.6288	0.0369
A_23_P206759	DOWN	-0.6286	0.0154	KIAA0174	KIAA0174		ER-Golgi intermediate compartment	protein binding
A_24_P920880	UP	0.6283	0.0604	ZSCAN18	zinc finger and SCAN domain containing 18	regulation of transcription; DNA-dependent, transcription	intracellular, nucleus	metal ion binding, transcription factor activity, zinc ion binding
A_23_P105815	DOWN	-0.6279	0.0896
A_23_P389102	DOWN	-0.6277	0.0813	MYO1D	myosin ID		myosin complex	ATP binding, actin binding, calmodulin binding, motor activity, nucleotide binding
A_32_P185361	UP	0.6266	0.0591
A_23_P315425	UP	0.6262	0.0928	FLJ31958	hypothetical protein FLJ31958
A_32_P113871	DOWN	-0.6262	0.0634
A_32_P225301	UP	0.6262	0.0249
A_32_P34926	UP	0.6261	0.0738
A_32_P59678	DOWN	-0.6259	0.0802	C7orf46	chromosome 7 open reading frame 46
A_32_P134056	UP	0.6257	0.0827	DOCK4	dedicator of cytokinesis 4		membrane	guanyl-nucleotide exchange factor activity
A_23_P203323	DOWN	-0.6242	0.0079	VPS26B	vacuolar protein sorting 26 homolog B (S. pombe)	protein transport, retrograde transport; endosome to Golgi, vacuolar transport	cytosol, membrane, retromer complex	protein binding, protein transporter activity
A_24_P66578	DOWN	-0.6238	0.0155
A_23_P380010	UP	0.6237	0.0857	STARD9	START domain containing 9	microtubule-based movement	microtubule, microtubule associated complex	ATP binding, microtubule motor activity, nucleotide binding
A_32_P83776	UP	0.6231	0.004	C1orf96	chromosome 1 open reading frame 96
A_32_P159150	DOWN	-0.6224	0.0248	CHCHD3	coiled-coil-helix-coiled-coil-helix domain containing 3		mitochondrial inner membrane, mitochondrion	protein binding
A_23_P2901	DOWN	-0.6223	0.0837	C14orf113	chromosome 14 open reading frame 113
A_24_P290623	UP	0.6222	0.0353	KIAA0913	KIAA0913		viral capsid	structural molecule activity, zinc ion binding
A_24_P224488	DOWN	-0.6221	0.0731	MAPT	microtubule-associated protein tau	generation of neurons, microtubule cytoskeleton organization and biogenesis, negative regulation of microtubule depolymerization, positive regulation of axon extension, positive regulation of microtubule polymerization	axon, cytoskeleton, cytosol, growth cone, microtubule associated complex, plasma membrane, tubulin complex	SH3 domain binding, enzyme binding, lipoprotein binding, microtubule binding, structural constituent of cytoskeleton
A_23_P128161	DOWN	-0.622	0.0855	TUBA1C	tubulin, alpha 1c	microtubule-based movement, protein polymerization	microtubule, protein complex	GTP binding, GTPase activity, nucleotide binding, structural molecule activity
A_32_P59737	UP	0.6218	0.0544
A_23_P151544	DOWN	-0.6216	0.0953	DDX24	DEAD (Asp-Glu-Ala-Asp) box polypeptide 24	RNA metabolic process	cellular_component, nucleolus	ATP binding, ATP-dependent RNA helicase activity, RNA binding, hydrolase activity, nucleotide binding
A_32_P12372	UP	0.6207	0.0575
A_24_P201994	DOWN	-0.6195	0.0922	GPR132	G protein-coupled receptor 132	G-protein coupled receptor protein signaling pathway, G1/S transition of mitotic cell cycle, signal transduction	integral to membrane, membrane	receptor activity, rhodopsin-like receptor activity
A_24_P51016	UP	0.6195	0.0531	TMEM108	transmembrane protein 108		integral to membrane, membrane
A_24_P933548	UP	0.619	0.0702
A_23_P12680	DOWN	-0.6188	0.0901	PSAP	prosaposin (variant Gaucher disease and variant metachromatic leukodystrophy)	glycosphingolipid metabolic process, lipid metabolic process, lipid transport, lysosome organization and biogenesis, sphingolipid metabolic process	extracellular space, integral to membrane, lysosome	alpha-galactosidase activity, beta-galactosidase activity, cerebroside-sulfatase activity, enzyme activator activity, galactosylceramidase activity, glucosylceramidase activity, lipid binding, sphingomyelin phosphodiesterase activity
A_24_P284584	DOWN	-0.6177	0.0398	ZNF559	zinc finger protein 559	regulation of transcription; DNA-dependent, transcription	intracellular, nucleus	DNA binding, metal ion binding, zinc ion binding
A_24_P357056	DOWN	-0.6172	0.031	C22orf25	chromosome 22 open reading frame 25
A_24_P57426	UP	0.6172	0.0302	COL18A1	collagen, type XVIII, alpha 1	angiogenesis, cell adhesion, endothelial cell morphogenesis, extracellular matrix organization and biogenesis, negative regulation of cell proliferation, organ morphogenesis, phosphate transport, positive regulation of apoptosis, positive regulation of cell migration, positive regulation of cell proliferation, visual perception	basement membrane, collagen, cytoplasm, extracellular matrix	extracellular matrix structural constituent, metal ion binding, protein binding, structural molecule activity, zinc ion binding
A_32_P82631	UP	0.6166	0.0159
A_24_P659980	UP	0.6162	0.0843
A_32_P29149	DOWN	-0.6161	0.0603
A_23_P373464	UP	0.6158	0.0261	AFF3	AF4/FMR2 family, member 3	multicellular organismal development, regulation of transcription; DNA-dependent, transcription	nucleus	DNA binding
A_24_P109711	DOWN	-0.6152	0.0953
A_23_P46351	DOWN	-0.6142	0.0599	TDRKH	tudor and KH domain containing		membrane	RNA binding
A_24_P341126	DOWN	-0.6142	0.0173
A_23_P35309	DOWN	-0.6139	0.0593	TAF5L	TAF5-like RNA polymerase II, p300/CBP-associated factor (PCAF)-associated factor, 65kDa	regulation of transcription; DNA-dependent, transcription from RNA polymerase II promoter	nucleus	transcription factor activity
A_32_P148118	DOWN	-0.6135	0.0526
A_23_P83556	DOWN	-0.6129	0.0438	CRK	v-crk sarcoma virus CT10 oncogene homolog (avian)	actin cytoskeleton organization and biogenesis, cell motility, intracellular signaling cascade, regulation of transcription from RNA polymerase II promoter	cytoplasm, nucleus	SH2 domain binding, SH3/SH2 adaptor activity, protein binding, protein phosphorylated amino acid binding
A_24_P605563	DOWN	-0.6127	0.0291
A_24_P227617	UP	0.6126	0.0944	CHURC1	churchill domain containing 1	multicellular organismal development, positive regulation of transcription, regulation of transcription; DNA-dependent, transcription		transcriptional activator activity, zinc ion binding
A_32_P181271	UP	0.6121	0.0254
A_32_P124833	DOWN	-0.6113	0.0635	LOC732215	similar to 3-oxoacid CoA transferase 2
A_24_P598919	DOWN	-0.6099	0.0973
A_23_P73677	UP	0.6098	0.0949	PEPP-2	PEPP subfamily gene 2	regulation of transcription; DNA-dependent	nucleus	protein binding, sequence-specific DNA binding, transcription factor activity
A_24_P128057	UP	0.6089	0.0427	MBNL1	muscleblind-like (Drosophila)	embryonic limb morphogenesis, in utero embryonic development, muscle development, myoblast differentiation, nervous system development	cytoplasm, nucleus	double-stranded RNA binding, metal ion binding, nucleic acid binding, zinc ion binding
A_24_P66528	DOWN	-0.6089	0.0799	SRP9	signal recognition particle 9kDa	negative regulation of translational elongation, protein targeting	ribonucleoprotein complex, signal recognition particle receptor complex, signal recognition particle; endoplasmic reticulum targeting	RNA binding, signal recognition particle binding
A_23_P21249	DOWN	-0.6088	0.085
A_23_P140602	DOWN	-0.6079	0.0108	NGRN	neugrin, neurite outgrowth associated	neuron differentiation	nucleus	DNA binding, molecular_function
A_32_P217750	UP	0.6075	0.0397	IL3RA	interleukin 3 receptor, alpha (low affinity)	multicellular organismal development, protein amino acid phosphorylation	integral to membrane, membrane	hematopoietin/interferon-class (D200-domain, interleukin-3 receptor activity, receptor activity, receptor signaling protein activity
A_24_P67980	UP	0.6074	0.051
A_32_P330691	UP	0.6071	0.0504
A_24_P92624	DOWN	-0.607	0.0239			ER to Golgi vesicle-mediated transport, protein transport, transport, vesicle-mediated transport	Golgi membrane, Golgi stack, endoplasmic reticulum, integral to membrane, membrane
A_23_P114983	UP	0.6066	0.0802	TRIM63	tripartite motif-containing 63	proteasomal ubiquitin-dependent protein catabolic process, signal transduction, ubiquitin cycle	cytoplasm, intracellular, microtubule, nucleus	ligase activity, metal ion binding, protein binding, signal transducer activity, titin binding, ubiquitin-protein ligase activity, zinc ion binding
A_23_P257365	DOWN	-0.6066	0.0949	GFI1	growth factor independent 1	G1/S-specific transcription in mitotic cell cycle, auditory receptor cell differentiation, cell fate commitment, inner ear morphogenesis, mechanosensory behavior, negative regulation of cell fate specification, positive regulation of cell fate specification, regulation of transcription; DNA-dependent, transcription, viral reproduction	intracellular, nucleus	DNA binding, RNA polymerase II transcription factor activity, metal ion binding, zinc ion binding
A_24_P307626	DOWN	-0.6065	0.0104	ATP1A4	ATPase, Na+/K+ transporting, alpha 4 polypeptide	ATP hydrolysis coupled proton transport, cation transport, hydrogen ion homeostasis, metabolic process, potassium ion transport, sodium ion transport, sperm motility, transport	membrane, sodium:potassium-exchanging ATPase complex	ATP binding, ATPase activity; coupled to transmembrane movement of ions; phosphorylative mechanism, catalytic activity, hydrolase activity, hydrolase activity; acting on acid anhydrides; catalyzing transmembrane movement of substances, magnesium ion binding, monovalent inorganic cation transporter activity, nucleotide binding, potassium ion binding, sodium ion binding, sodium:potassium-exchanging…
A_23_P99747	DOWN	-0.6065	0.0276	CDKL1	cyclin-dependent kinase-like 1 (CDC2-related kinase)	protein amino acid phosphorylation	nucleus	ATP binding, cyclin-dependent protein kinase activity, nucleotide binding, protein serine/threonine kinase activity, transferase activity
A_23_P348257	DOWN	-0.6056	0.0628	NUAK1	NUAK family, SNF1-like kinase, 1	protein amino acid phosphorylation		ATP binding, magnesium ion binding, nucleotide binding, protein binding, protein serine/threonine kinase activity, transferase activity
A_23_P326020	DOWN	-0.6053	0.0689	CSMD3	CUB and Sushi multiple domains 3		integral to membrane, membrane
A_24_P354300	DOWN	-0.6043	0.0692	WDR51A	WD repeat domain 51A
A_23_P395705	UP	0.6036	0.0738
A_24_P32151	UP	0.6033	0.0628	FAM101B	family with sequence similarity 101, member B
A_23_P112481	DOWN	-0.602	0.0159	AQP3	aquaporin 3 (Gill blood group)	excretion, transport	integral to plasma membrane, membrane, membrane fraction	transporter activity
A_32_P49728	UP	0.6019	0.0475
A_23_P370147	UP	0.6018	0.0664			G-protein coupled receptor protein signaling pathway, response to stimulus, sensory perception of smell, signal transduction	integral to membrane, membrane	olfactory receptor activity, receptor activity
A_32_P76122	UP	0.6017	0.0679
A_24_P462428	UP	0.6013	0.0202
A_23_P41304	UP	0.6013	0.0907	GYPE	glycophorin E		integral to plasma membrane, membrane, plasma membrane
A_24_P8140	UP	0.6007	0.0774
A_32_P33304	UP	0.6001	0.0383	ANK3	ankyrin 3, node of Ranvier (ankyrin G)	cytoskeletal anchoring, protein targeting, signal transduction	Golgi apparatus, cellular_component, cytoskeleton, endoplasmic reticulum	molecular_function, protein binding, structural constituent of cytoskeleton
