# Supplementary material for: Whole Blood Transcriptomics and Urinary Metabolomics to Define Adaptive Biochemical Pathways of High-Intensity Exercise in 50-60 Year Old Masters Athletes
Source: PLoS One. 2014 Mar 18;9(3):e92031. doi: 10.1371/journal.pone.0092031 (PMC3958411; doi:10.1371/journal.pone.0092031)
Supplement: Table S2 — List of differentially expressed probes between athlete and control subjects at time-point T1 (before exercise). (XLSX) [file pone.0092031.s002.xlsx]

## Sheet: Supplement 2
Supporting Table 2 (Table S2): List of differentially expressed probes between athlete and control subjects at time-point T1
Comparison - <Athlete> vs. <Control> (73:46) (number of probes:number of genes)
Probe	Comparison Regulation	Comparison Log ratio (Base 2)	Comparison p-value	Gene Symbol	GeneName	Biological Process	Cellular Component	Molecular Function
A_23_P158297	DOWN	-4.0567	0	BTNL3	butyrophilin-like 3	lipid metabolic process	integral to membrane, membrane
A_32_P80245	DOWN	-3.6311	0			regulation of transcription; DNA-dependent	intracellular	nucleic acid binding, zinc ion binding
A_32_P157965	UP	2.7754	0.0161	EIF2S2	eukaryotic translation initiation factor 2, subunit 2 beta, 38kDa	translational initiation	eukaryotic translation initiation factor 2 complex, ribosome	RNA binding, metal ion binding, protein binding, translation initiation factor activity, zinc ion binding
A_23_P254944	UP	2.5304	0.0013	GSTT1	glutathione S-transferase theta 1	response to stress		glutathione transferase activity, transferase activity
A_24_P34865	DOWN	-2.4032	0.01	BTNL3	butyrophilin-like 3	lipid metabolic process	integral to membrane, membrane
A_23_P3651	DOWN	-2.3962	0	HBZ	hemoglobin, zeta	oxygen transport, transport	hemoglobin complex	heme binding, iron ion binding, metal ion binding, oxygen binding, oxygen transporter activity
A_24_P319001	UP	2.3068	0.0062	GSTT1	glutathione S-transferase theta 1	response to stress		glutathione transferase activity, transferase activity
A_32_P70818	UP	2.2604	0.0372	PAX9	paired box gene 9	endoderm development, multicellular organismal development, regulation of transcription; DNA-dependent, transcription	nucleus	DNA binding
A_32_P47301	DOWN	-2.2232	0.0372
A_24_P827096	DOWN	-2.1819	0.0604
A_23_P37914	DOWN	-2.1813	0.0062	SLC5A11	solute carrier family 5 (sodium/glucose cotransporter), member 11	ion transport, sodium ion transport, transport	integral to membrane, membrane	sugar porter activity, transporter activity
A_23_P74852	UP	2.1554	0.0148	PIGC	phosphatidylinositol glycan anchor biosynthesis, class C	GPI anchor biosynthetic process	endoplasmic reticulum, endoplasmic reticulum membrane, integral to membrane, membrane	phosphatidylinositol N-acetylglucosaminyltransferase activity, transferase activity; transferring glycosyl groups
A_32_P117672	UP	2.1512	0.0062
A_24_P944677	DOWN	-2.148	0.0928
A_24_P51375	DOWN	-2.1078	0.0972
A_24_P136387	DOWN	-2.1038	0.0117	C6orf204	chromosome 6 open reading frame 204
A_32_P170454	DOWN	-2.0959	0.0177	LOC283454	hypothetical protein LOC283454
A_24_P181254	DOWN	-2.072	0.0007	OLFM4	olfactomedin 4		membrane	latrotoxin receptor activity
A_32_P41858	UP	2.0719	0.0254
A_24_P191207	DOWN	-2.0653	0.043	MGC29891	hypothetical protein MGC29891
A_24_P24371	DOWN	-2.0542	0.0002			immune response	membrane fraction	antigen binding
A_24_P578445	DOWN	-2.0324	0.0054	LOC651099	similar to cytoplasmic beta-actin
A_32_P4647	UP	2.0287	0.0794
A_23_P320371	UP	1.9308	0.0372	LPIN1	lipin 1	lipid metabolic process, regulation of fat cell differentiation	nucleus	molecular_function
A_24_P9883	DOWN	-1.9191	0.0174	DKFZp761E198	DKFZp761E198 protein
A_23_P218047	DOWN	-1.9172	0.0551	KRT5	keratin 5 (epidermolysis bullosa simplex, Dowling-Meara/Kobner/Weber-Cockayne types)	epidermis development	intermediate filament	protein binding, structural constituent of cytoskeleton, structural molecule activity
A_24_P169873	DOWN	-1.9056	0.0372			immune response	membrane fraction	antigen binding
A_23_P61042	DOWN	-1.8868	0.0549			immune response	membrane fraction	antigen binding
A_24_P255338	DOWN	-1.8662	0.0069	SEC24C	SEC24 related gene family, member C (S. cerevisiae)	ER to Golgi vesicle-mediated transport, intracellular protein transport	COPII vesicle coat, endoplasmic reticulum	molecular_function, protein binding, zinc ion binding
A_24_P282031	DOWN	-1.851	0.0846	TXNDC11	thioredoxin domain containing 11	cell redox homeostasis	endoplasmic reticulum, integral to membrane, membrane
A_32_P20997	UP	1.8049	0.0062
A_32_P117338	DOWN	-1.801	0.0372	AFG3L2	AFG3 ATPase family gene 3-like 2 (yeast)	protein catabolic process, proteolysis	integral to membrane, membrane, mitochondrial inner membrane, mitochondrion	ATP binding, metal ion binding, metalloendopeptidase activity, nucleoside-triphosphatase activity, nucleotide binding, unfolded protein binding, zinc ion binding
A_32_P200144	DOWN	-1.7996	0.0062	IGH@	immunoglobulin heavy locus	antigen processing and presentation of peptide antigen via MHC class I	MHC class I protein complex
A_23_P62070	DOWN	-1.7943	0.0551	SLC6A19	solute carrier family 6 (neutral amino acid transporter), member 19	neurotransmitter transport, neutral amino acid transport	integral to plasma membrane, membrane	neurotransmitter:sodium symporter activity, neutral amino acid transporter activity, symporter activity
A_23_P107750	DOWN	-1.7928	0.0199	EDG8	endothelial differentiation, sphingolipid G-protein-coupled receptor, 8	G-protein coupled receptor protein signaling pathway, signal transduction	integral to membrane, membrane	lysosphingolipid and lysophosphatidic acid receptor activity, receptor activity
A_23_P158817	DOWN	-1.7823	0.0151	IGH@	immunoglobulin heavy locus	antigen processing and presentation of peptide antigen via MHC class I	MHC class I protein complex
A_23_P252882	UP	1.7798	0.0604	CSN3	casein kappa		extracellular region	molecular_function
A_23_P166964	DOWN	-1.7578	0.0372	TFDP2	transcription factor Dp-2 (E2F dimerization partner 2)	DNA metabolic process, cell cycle, regulation of transcription from RNA polymerase II promoter, regulation of transcription; DNA-dependent, transcription	nucleus, transcription factor complex	transcription cofactor activity, transcription factor activity
A_24_P378368	DOWN	-1.7498	0.0372	MBTPS1	membrane-bound transcription factor peptidase, site 1	cholesterol metabolic process, lipid metabolic process, proteolysis, steroid metabolic process	endoplasmic reticulum, endoplasmic reticulum lumen, integral to membrane, membrane	calcium ion binding, peptidase activity, subtilase activity
A_24_P76362	UP	1.7468	0.0407	LOC643981	similar to 40S ribosomal protein S3a (V-fos transformation effector protein)
A_24_P280762	DOWN	-1.7434	0.0604	C6orf148	chromosome 6 open reading frame 148
A_32_P126688	UP	1.7331	0.0115
A_23_P251855	DOWN	-1.7296	0.0379	SLC12A7	solute carrier family 12 (potassium/chloride transporters), member 7	chloride transport, ion transport, potassium ion transport, sodium ion transport	integral to plasma membrane, membrane	potassium ion binding, potassium:chloride symporter activity, symporter activity, transporter activity
A_24_P379820	DOWN	-1.7206	0.008	ITM2C	integral membrane protein 2C		Golgi apparatus, integral to membrane, membrane
A_32_P77571	DOWN	-1.6921	0.0372
A_23_P136026	DOWN	-1.6808	0.0151	IGHA1	immunoglobulin heavy constant alpha 1	antigen processing and presentation of peptide antigen via MHC class I	MHC class I protein complex	protein binding
A_23_P2901	DOWN	-1.6644	0.0369	C14orf113	chromosome 14 open reading frame 113
A_32_P157927	DOWN	-1.6628	0.0062			immune response	extracellular region	antigen binding
A_23_P21260	DOWN	-1.6358	0.008			immune response	extracellular region	antigen binding
A_24_P79591	DOWN	-1.5572	0.0551	RER1	RER1 retention in endoplasmic reticulum 1 homolog (S. cerevisiae)	retrograde vesicle-mediated transport; Golgi to ER	integral to Golgi membrane, integral to membrane, membrane	molecular_function
A_24_P406986	DOWN	-1.5544	0.0115	SLC43A3	solute carrier family 43, member 3
A_24_P84898	DOWN	-1.5412	0.0464	FEN1	flap structure-specific endonuclease 1	DNA replication, UV protection, double-strand break repair, phosphoinositide-mediated signaling	nucleus	5'-3' exonuclease activity, 5'-flap endonuclease activity, damaged DNA binding, double-stranded DNA binding, double-stranded DNA specific exodeoxyribonuclease activity, endonuclease activity, hydrolase activity, magnesium ion binding, manganese ion binding, protein binding, ribonuclease H activity
A_32_P874898	DOWN	-1.5386	0.0722
A_24_P750327	DOWN	-1.5385	0.0161
A_23_P204375	DOWN	-1.5178	0.008	GPR92	G protein-coupled receptor 92	G-protein coupled receptor protein signaling pathway, biological_process, signal transduction	cellular_component, integral to membrane, membrane	molecular_function, purinergic nucleotide receptor activity; G-protein coupled, receptor activity, rhodopsin-like receptor activity
A_23_P216689	DOWN	-1.5173	0.0385	BRD3	bromodomain containing 3	biological_process	nucleus	molecular_function
A_32_P82111	DOWN	-1.502	0.0855	LRFN2	leucine rich repeat and fibronectin type III domain containing 2		integral to membrane, membrane	protein binding
A_23_P218726	DOWN	-1.4871	0.0524	CPNE1	copine I	lipid metabolic process, vesicle-mediated transport		calcium-dependent phospholipid binding, phosphatidylserine binding, transporter activity
A_23_P72068	DOWN	-1.4794	0.0871	GMDS	GDP-mannose 4,6-dehydratase	'de novo' GDP-L-fucose biosynthetic process, GDP-mannose metabolic process, carbohydrate metabolic process, cellular metabolic process, leukocyte adhesion	cytoplasm, intracellular	GDP-mannose 4;6-dehydratase activity, coenzyme binding, lyase activity
A_24_P54220	DOWN	-1.4731	0.0372	FASLG	Fas ligand (TNF superfamily, member 6)	apoptosis, cell-cell signaling, immune response, induction of apoptosis, positive regulation of I-kappaB kinase/NF-kappaB cascade, signal transduction	extracellular region, extracellular space, integral to plasma membrane, membrane	cytokine activity, signal transducer activity, tumor necrosis factor receptor binding
A_32_P117666	UP	1.468	0.0972
A_23_P166848	DOWN	-1.424	0.0822	LTF	lactotransferrin	defense response to bacterium, humoral immune response, ion transport, iron ion homeostasis, iron ion transport	extracellular region, extracellular space	ferric iron binding, metal ion binding, peptidase activity, serine-type endopeptidase activity
A_23_P84791	DOWN	-1.4227	0.0551
A_24_P626951	DOWN	-1.3905	0.0551					protein binding
A_24_P156388	DOWN	-1.3805	0.0551	FLJ20699	hypothetical protein FLJ20699			binding
A_32_P156062	UP	1.3703	0.0425
A_24_P711496	UP	1.3604	0.0389
A_23_P1473	DOWN	-1.3153	0.0439	PRF1	perforin 1 (pore forming protein)	cellular defense response, cytolysis, hemolysis by symbiont of host red blood cells, pathogenesis, transformed cell apoptosis, virus-infected cell apoptosis	cytoplasmic membrane-bound vesicle, cytosol, integral to membrane, membrane	calcium ion binding
A_23_P106194	DOWN	-1.3105	0.039	FOS	v-fos FBJ murine osteosarcoma viral oncogene homolog	DNA methylation, inflammatory response, nervous system development, regulation of transcription from RNA polymerase II promoter	nucleus, transcription factor complex	protein dimerization activity, sequence-specific DNA binding, specific RNA polymerase II transcription factor activity, transcription factor activity
A_24_P682285	DOWN	-1.2838	0.0444	HSPA1A	heat shock 70kDa protein 1A			ATP binding, nucleotide binding
A_24_P39454	DOWN	-1.2654	0.0972	INOC1	INO80 complex homolog 1 (S. cerevisiae)		nucleus	ATP binding, DNA binding, helicase activity, hydrolase activity, nucleotide binding
A_32_P209582	UP	1.2298	0.0828
A_23_P206759	DOWN	-1.2099	0.0904	KIAA0174	KIAA0174		ER-Golgi intermediate compartment	protein binding
