# Supplementary material for: Whole Blood Transcriptomics and Urinary Metabolomics to Define Adaptive Biochemical Pathways of High-Intensity Exercise in 50-60 Year Old Masters Athletes
Source: PLoS One. 2014 Mar 18;9(3):e92031. doi: 10.1371/journal.pone.0092031 (PMC3958411; doi:10.1371/journal.pone.0092031)
Supplement: Table S3 — List of differentially expressed probes between athlete and control subjects at time-point T2 (immediately after exercise). (XLSX) [file pone.0092031.s003.xlsx]

## Sheet: Supplement 3
Supporting Table 3 (Table S3): List of differentially expressed probes between athlete and control subjects at time-point T2
Comparison - <Athlete> vs. <Control> (691:467) (number of probes:number of genes)
Probe	Comparison Regulation	Comparison Log ratio (Base 2)	Comparison p-value	Gene Symbol	GeneName	Biological Process	Cellular Component	Molecular Function
A_24_P326084	UP	2.6877	0.0009	HLA-DQA1	major histocompatibility complex, class II, DQ alpha 1	antigen processing and presentation, antigen processing and presentation of peptide or polysaccharide antigen via MHC class II, immune response	MHC class II protein complex, integral to membrane, integral to plasma membrane, membrane	MHC class II receptor activity
A_24_P45620	DOWN	-2.2467	0	UTS2	urotensin 2	blood pressure regulation, muscle contraction, synaptic transmission	extracellular region, extracellular space	hormone activity
A_24_P28977	DOWN	-2.023	0	TRPC1	transient receptor potential cation channel, subfamily C, member 1	calcium ion transport, ion transport	integral to plasma membrane, plasma membrane	calcium ion binding, ion channel activity, protein binding, store-operated calcium channel activity
A_23_P63343	DOWN	-1.9183	0	UTS2	urotensin 2	blood pressure regulation, muscle contraction, synaptic transmission	extracellular region, extracellular space	hormone activity
A_23_P210100	UP	1.8486	0.0011	CYP26B1	cytochrome P450, family 26, subfamily B, polypeptide 1	electron transport, embryonic limb morphogenesis, proximal/distal pattern formation, retinoic acid receptor signaling pathway	endoplasmic reticulum, membrane, microsome	heme binding, iron ion binding, metal ion binding, monooxygenase activity
A_24_P372580	DOWN	-1.7967	0	CCDC82	coiled-coil domain containing 82			protein binding
A_23_P258912	UP	1.745	0.0009	MYOM2	myomesin (M-protein) 2, 165kDa	striated muscle contraction	striated muscle thick filament	structural constituent of muscle
A_24_P845223	DOWN	-1.7446	0.0305
A_24_P827096	DOWN	-1.7228	0.0027
A_23_P146379	DOWN	-1.7175	0.0078	RANBP6	RAN binding protein 6	protein transport	nucleus	binding
A_24_P11100	DOWN	-1.694	0.0051	ZMAT1	zinc finger, matrin type 1		intracellular, nucleus	nucleic acid binding, zinc ion binding
A_24_P46334	DOWN	-1.6361	0.0011	SCOC	short coiled-coil protein
A_23_P105012	DOWN	-1.6356	0.009	HRASLS2	HRAS-like suppressor 2
A_24_P212864	DOWN	-1.6214	0.0034	LOC646161	similar to 60S ribosomal protein L26
A_32_P47301	DOWN	-1.6197	0.0009
A_23_P38275	DOWN	-1.5831	0.002			translation	cytosolic ribosome (sensu Eukaryota, large ribosomal subunit	structural constituent of ribosome
A_24_P910372	UP	1.5769	0.0106
A_24_P366165	DOWN	-1.5694	0.0016	LOC391126	similar to 60S ribosomal protein L26 (Silica-induced gene 20 protein) (SIG-20)
A_32_P11931	DOWN	-1.551	0.0166	LOC441073	similar to 60S ribosomal protein L26 (Silica-induced gene 20 protein) (SIG-20)
A_32_P41858	UP	1.5507	0.0016
A_32_P162322	DOWN	-1.5488	0.0046
A_24_P221778	UP	1.5468	0.0275
A_23_P33045	DOWN	-1.5381	0.0013	RPL26	ribosomal protein L26	translation	cytosolic large ribosomal subunit (sensu Eukaryota, intracellular	RNA binding, protein binding, structural constituent of ribosome
A_32_P22539	DOWN	-1.5249	0.009	hCG_26523	hCG26523
A_32_P209208	DOWN	-1.5214	0.009	CAPS2	calcyphosine 2			calcium ion binding
A_32_P93782	DOWN	-1.519	0.0089	RPL26	ribosomal protein L26	translation	cytosolic large ribosomal subunit (sensu Eukaryota, intracellular	RNA binding, protein binding, structural constituent of ribosome
A_32_P190488	DOWN	-1.5177	0.0011	hCG_26523	hCG26523
A_23_P330578	DOWN	-1.5007	0.021	LRRC39	leucine rich repeat containing 39			protein binding
A_23_P166023	DOWN	-1.4935	0.0166	PFDN4	prefoldin subunit 4	chaperonin-mediated tubulin folding, protein folding	cytosol, prefoldin complex	chaperone binding, unfolded protein binding
A_23_P65768	DOWN	-1.4928	0.0009	C15orf15	chromosome 15 open reading frame 15	translation	intracellular, nucleus, ribosome	structural constituent of ribosome
A_24_P541576	DOWN	-1.474	0.0127	LOC389831	hypothetical gene supported by AL713796
A_23_P7412	UP	1.4715	0.0167	BTNL8	butyrophilin-like 8		integral to membrane, membrane
A_24_P201702	DOWN	-1.4703	0.005	CLEC2B	C-type lectin domain family 2, member B		integral to plasma membrane, membrane	sugar binding
A_32_P220127	DOWN	-1.4642	0.0054	RPL34	ribosomal protein L34	translation	cytosolic large ribosomal subunit (sensu Eukaryota, intracellular, ribosome	RNA binding, structural constituent of ribosome
A_23_P320371	UP	1.4598	0.009	LPIN1	lipin 1	lipid metabolic process, regulation of fat cell differentiation	nucleus	molecular_function
A_24_P339450	DOWN	-1.4568	0.0025	ZNF24	zinc finger protein 24	negative regulation of transcription, regulation of transcription; DNA-dependent, transcription	intracellular, nucleus	metal ion binding, protein binding, transcription factor activity, transcriptional repressor activity, zinc ion binding
A_24_P686247	UP	1.4194	0.0034
A_24_P757638	DOWN	-1.4191	0.021
A_23_P406025	DOWN	-1.4165	0.0246	KIAA0367	KIAA0367	G1 phase, apoptosis, induction of apoptosis
A_24_P20139	DOWN	-1.4142	0.021	FLJ37953	hypothetical protein FLJ37953
A_23_P31671	DOWN	-1.4053	0.0105	UQCRB	ubiquinol-cytochrome c reductase binding protein	aerobic respiration, mitochondrial electron transport; ubiquinol to cytochrome c, oxidative phosphorylation, transport	membrane, mitochondrial respiratory chain, mitochondrion	oxidoreductase activity, ubiquinol-cytochrome-c reductase activity
A_23_P92672	UP	1.405	0.04	OCLN	occludin	protein complex assembly	integral to membrane, membrane, plasma membrane, tight junction	structural molecule activity
A_32_P17364	DOWN	-1.405	0.0161
A_24_P203909	DOWN	-1.4003	0.0149	RPL34	ribosomal protein L34	translation	cytosolic large ribosomal subunit (sensu Eukaryota, intracellular, ribosome	RNA binding, structural constituent of ribosome
A_23_P110569	DOWN	-1.3968	0.0046	TRIM36	tripartite motif-containing 36	chitin metabolic process	extracellular region, intracellular	chitin binding, metal ion binding, protein binding, zinc ion binding
A_32_P77571	DOWN	-1.3945	0.0016
A_32_P199824	UP	1.3888	0.0147
A_23_P8196	DOWN	-1.3766	0.0122	ME1	malic enzyme 1, NADP(+)-dependent, cytosolic	NADP biosynthetic process, carbohydrate metabolic process, malate metabolic process, response to carbohydrate stimulus, response to hormone stimulus	cytosol	ADP binding, NAD binding, NADP binding, electron carrier activity, malate dehydrogenase (oxaloacetate-decarboxylating, manganese ion binding, metal ion binding
A_24_P221375	DOWN	-1.3715	0.0298
A_23_P399255	DOWN	-1.3682	0.0306	RNF182	ring finger protein 182		integral to membrane, membrane	metal ion binding, protein binding, zinc ion binding
A_24_P6975	DOWN	-1.3676	0.0232	LOC342994	similar to ribosomal protein L34
A_23_P502174	DOWN	-1.3674	0.0088	DYNC2LI1	dynein, cytoplasmic 2, light intermediate chain 1
A_23_P149476	DOWN	-1.3648	0.0171	EFCAB2	EF-hand calcium binding domain 2			calcium ion binding
A_32_P68504	DOWN	-1.3596	0.0379	ZDBF2	zinc finger, DBF-type containing 2			nucleic acid binding, zinc ion binding
A_32_P118461	DOWN	-1.3595	0.0046
A_32_P9543	UP	1.3531	0.0188	APOBEC3A	apolipoprotein B mRNA editing enzyme, catalytic polypeptide-like 3A	biological_process	cellular_component	hydrolase activity, hydrolase activity; acting on carbon-nitrogen (but not peptide, metal ion binding, molecular_function, zinc ion binding
A_24_P231104	DOWN	-1.3509	0.0305	LEPR	leptin receptor	cell surface receptor linked signal transduction, energy reserve metabolic process, multicellular organismal development	integral to plasma membrane, membrane	hematopoietin/interferon-class (D200-domain, protein binding
A_24_P414556	DOWN	-1.3494	0.0063	TTC33	tetratricopeptide repeat domain 33			binding
A_23_P314591	DOWN	-1.3463	0.0016	NFYB	nuclear transcription factor Y, beta	positive regulation of transcription; DNA-dependent, transcription	CCAAT-binding factor complex, intracellular, nucleus	protein binding, sequence-specific DNA binding, transcription factor activity
A_24_P252846	DOWN	-1.3404	0.0068	C11orf74	chromosome 11 open reading frame 74
A_24_P920366	DOWN	-1.3357	0.0392
A_23_P155463	UP	1.3343	0.015	LRRC2	leucine rich repeat containing 2			protein binding
A_23_P72643	DOWN	-1.3334	0.0232	ADAM9	ADAM metallopeptidase domain 9 (meltrin gamma)	protein kinase cascade, proteolysis	cytoplasm, integral to plasma membrane, plasma membrane	SH3 domain binding, integrin binding, metal ion binding, metalloendopeptidase activity, protein binding, protein kinase binding, zinc ion binding
A_24_P130959	UP	1.3313	0.0294	KIAA1804	mixed lineage kinase 4	activation of JNK activity, protein amino acid autophosphorylation	cellular_component	ATP binding, nucleotide binding, protein homodimerization activity, protein serine/threonine kinase activity, protein-tyrosine kinase activity, transferase activity
A_24_P261417	UP	1.3295	0.0175	DKK3	dickkopf homolog 3 (Xenopus laevis)	Wnt receptor signaling pathway, anatomical structure morphogenesis, multicellular organismal development, negative regulation of Wnt receptor signaling pathway	extracellular region, extracellular space
A_23_P7229	DOWN	-1.3285	0.0098	RPL34	ribosomal protein L34	translation	cytosolic large ribosomal subunit (sensu Eukaryota, intracellular, ribosome	RNA binding, structural constituent of ribosome
A_24_P945059	DOWN	-1.3266	0.0239	MYCT1	myc target 1
A_24_P188878	DOWN	-1.3237	0.0166	RPL34	ribosomal protein L34	translation	cytosolic large ribosomal subunit (sensu Eukaryota, intracellular, ribosome	RNA binding, structural constituent of ribosome
A_24_P174341	DOWN	-1.323	0.0085	CCNT2	cyclin T2	cell cycle, cell division, regulation of cyclin-dependent protein kinase activity, regulation of transcription; DNA-dependent, transcription from RNA polymerase II promoter	nucleus	protein binding, protein kinase binding
A_24_P666035	UP	1.3223	0.0623	KRT77	keratin 77	biological_process	cellular_component, intermediate filament	structural molecule activity
A_32_P53093	UP	1.3209	0.0088
A_23_P253350	UP	1.3176	0.0046	C8orf4	chromosome 8 open reading frame 4
A_23_P6714	DOWN	-1.3175	0.0189	SENP7	SUMO1/sentrin specific peptidase 7	protein sumoylation, proteolysis, ubiquitin cycle	intracellular, nucleus	cysteine-type peptidase activity
A_24_P478617	UP	1.3116	0.0166
A_23_P69537	DOWN	-1.3105	0.0325	NMU	neuromedin U	digestion, neuropeptide signaling pathway, regulation of smooth muscle contraction, signal transduction		receptor binding
A_32_P107994	UP	1.3079	0.0239
A_32_P125549	DOWN	-1.2913	0.0239	RPL31P4	ribosomal protein L31 pseudogene 4
A_23_P14708	DOWN	-1.2842	0.021	SUHW4	suppressor of hairy wing homolog 4 (Drosophila)	regulation of transcription; DNA-dependent, transcription	intracellular, nucleus	DNA binding, metal ion binding, nucleic acid binding, zinc ion binding
A_32_P134056	UP	1.2784	0.0046	DOCK4	dedicator of cytokinesis 4		membrane	guanyl-nucleotide exchange factor activity
A_24_P239668	DOWN	-1.2677	0.0234	ZNF37A	zinc finger protein 37A	regulation of transcription; DNA-dependent, transcription	intracellular, nucleus	metal ion binding, transcription factor activity, zinc ion binding
A_23_P157365	DOWN	-1.2674	0.009	FAM3C	family with sequence similarity 3, member C	biological_process	extracellular region	cytokine activity
A_24_P275372	DOWN	-1.2663	0.0275	FLJ22028	hypothetical protein FLJ22028	electron transport		oxidoreductase activity
A_24_P912818	DOWN	-1.2582	0.0687	LOC729377	hypothetical protein LOC729377
A_23_P59921	DOWN	-1.2564	0.0166	SUB1	SUB1 homolog (S. cerevisiae)	regulation of transcription from RNA polymerase II promoter, transcription	nucleus, transcription factor complex	DNA binding, protein binding, single-stranded DNA binding, transcription coactivator activity
A_23_P200955	DOWN	-1.2557	0.011
A_24_P316074	DOWN	-1.246	0.0196	LOC730902	similar to 60S ribosomal protein L7
A_23_P321920	DOWN	-1.2425	0.009	CCL3L3	chemokine (C-C motif) ligand 3-like 3
A_24_P57837	DOWN	-1.2419	0.0297			translation	cytosolic ribosome (sensu Eukaryota, cytosolic small ribosomal subunit (sensu Eukaryota	structural constituent of ribosome
A_32_P200303	UP	1.2406	0.0167	LOC154822	hypothetical protein LOC154822
A_32_P128781	DOWN	-1.2406	0.0046
A_32_P117672	UP	1.2368	0.0057
A_23_P63209	DOWN	-1.2293	0.0376	HSD11B1	hydroxysteroid (11-beta) dehydrogenase 1	glucocorticoid metabolic process, lipid metabolic process, lung development, metabolic process	endoplasmic reticulum, endoplasmic reticulum membrane, integral to membrane, membrane, microsome	11-beta-hydroxysteroid dehydrogenase activity, oxidoreductase activity
A_32_P49392	DOWN	-1.2272	0.0323
A_32_P207231	DOWN	-1.2257	0.0021
A_23_P144497	DOWN	-1.2251	0.0227	RPS3A	ribosomal protein S3A	induction of apoptosis, translational initiation	cytosol, cytosolic small ribosomal subunit (sensu Eukaryota, intracellular, nucleus, ribosome	RNA binding, protein binding, structural constituent of ribosome
A_23_P215751	DOWN	-1.2251	0.0344	NDUFA5	NADH dehydrogenase (ubiquinone) 1 alpha subcomplex, 5, 13kDa	electron transport, mitochondrial electron transport; NADH to ubiquinone	mitochondrial inner membrane, mitochondrial respiratory chain complex I, mitochondrion	NADH dehydrogenase (ubiquinone, NADH dehydrogenase activity, oxidoreductase activity; acting on NADH or NADPH
A_24_P712271	DOWN	-1.2222	0.0392	LOC150763	hypothetical protein LOC150763	metabolic process		acyltransferase activity, glycerol-3-phosphate O-acyltransferase activity, transferase activity
A_24_P418712	DOWN	-1.2221	0.0758
A_24_P135242	DOWN	-1.2211	0.0272
A_24_P30670	DOWN	-1.2168	0.056	WBP4	WW domain binding protein 4 (formin binding protein 21)	RNA splicing, mRNA processing	nucleus, spliceosome	metal ion binding, nucleic acid binding, protein binding, zinc ion binding
A_23_P14255	DOWN	-1.215	0.091			cGMP biosynthetic process, intracellular signaling cascade		guanylate cyclase activity, heme binding, iron ion binding, metal ion binding
A_24_P755505	DOWN	-1.2149	0.0371
A_24_P62659	DOWN	-1.214	0.0105	TSPAN2	tetraspanin 2	cell adhesion, cell motility, cell proliferation	integral to membrane, membrane
A_32_P21848	UP	1.2133	0.0647
A_24_P367191	DOWN	-1.2131	0.0334	LOC652890	similar to 60S ribosomal protein L7
A_32_P102935	UP	1.213	0.0885	SPDYA	speedy homolog A (Drosophila)	G1/S transition of mitotic cell cycle, cell cycle, multicellular organismal development, positive regulation of cell proliferation, protein amino acid dephosphorylation, response to DNA damage stimulus	nucleus	protein binding, protein kinase binding, protein phosphatase type 1 activity
A_24_P228130	DOWN	-1.2104	0.0172	CCL3L3	chemokine (C-C motif) ligand 3-like 3
A_24_P375932	DOWN	-1.2094	0.0457
A_24_P41551	DOWN	-1.2087	0.0216	LOC641790	similar to ribosomal protein L31
A_23_P315425	UP	1.205	0.0119	FLJ31958	hypothetical protein FLJ31958
A_24_P538708	DOWN	-1.2041	0.0403
A_24_P52697	UP	1.2034	0.0036	H19	H19, imprinted maternally expressed untranslated mRNA
A_32_P149298	DOWN	-1.2031	0.0275	KIAA1841	KIAA1841			DNA binding
A_24_P366546	DOWN	-1.2015	0.0191	RPL31P10	ribosomal protein L31 pseudogene 10
A_23_P10081	DOWN	-1.201	0.0189	ARL13B	ADP-ribosylation factor-like 13B			GTP binding, nucleotide binding
A_24_P17011	UP	1.1972	0.0325
A_32_P113154	DOWN	-1.1957	0.0096	LOC730861	similar to 40S ribosomal protein S3a (V-fos transformation effector protein)
A_32_P29149	DOWN	-1.1934	0.021
A_24_P587938	DOWN	-1.1918	0.0357
A_23_P167168	DOWN	-1.1884	0.004	IGJ	immunoglobulin J polypeptide, linker protein for immunoglobulin alpha and mu polypeptides	immune response	extracellular region	antigen binding
A_24_P320328	DOWN	-1.1873	0.0093	SUB1	SUB1 homolog (S. cerevisiae)	regulation of transcription from RNA polymerase II promoter, transcription	nucleus, transcription factor complex	DNA binding, protein binding, single-stranded DNA binding, transcription coactivator activity
A_24_P194688	DOWN	-1.187	0.0876	EFHA2	EF-hand domain family, member A2		integral to membrane, membrane	calcium ion binding
A_24_P324224	DOWN	-1.1858	0.0119
A_32_P127454	DOWN	-1.1843	0.0199
A_24_P384539	DOWN	-1.1811	0.0234	LOC730452	similar to 60S ribosomal protein L7	translation	intracellular, ribosome	structural constituent of ribosome
A_23_P312246	DOWN	-1.1808	0.0456	CCDC82	coiled-coil domain containing 82			protein binding
A_23_P129665	DOWN	-1.1798	0.009	ITGAD	integrin, alpha D	cell adhesion, cell-cell adhesion, cell-matrix adhesion, immune response, integrin-mediated signaling pathway	integral to membrane, integrin complex, membrane	calcium ion binding, magnesium ion binding, protein binding, receptor activity
A_23_P76480	DOWN	-1.1785	0.0098
A_32_P58074	DOWN	-1.1777	0.0347	RPS3A	ribosomal protein S3A	induction of apoptosis, translational initiation	cytosol, cytosolic small ribosomal subunit (sensu Eukaryota, intracellular, nucleus, ribosome	RNA binding, protein binding, structural constituent of ribosome
A_32_P210202	DOWN	-1.1763	0.034	E2F7	E2F transcription factor 7	regulation of transcription; DNA-dependent	transcription factor complex	protein binding, transcription factor activity
A_24_P257224	DOWN	-1.1757	0.0079	TPO	thyroid peroxidase	hormone biosynthetic process, hydrogen peroxide catabolic process, response to oxidative stress, thyroid hormone generation	cellular_component, integral to membrane, integral to plasma membrane, membrane	calcium ion binding, iodide peroxidase activity, iron ion binding, metal ion binding, oxidoreductase activity, peroxidase activity
A_23_P337262	DOWN	-1.1732	0.0232	APCDD1	adenomatosis polyposis coli down-regulated 1		integral to membrane, membrane
A_32_P2333	DOWN	-1.1714	0.0192	SUB1	SUB1 homolog (S. cerevisiae)	regulation of transcription from RNA polymerase II promoter, transcription	nucleus, transcription factor complex	DNA binding, protein binding, single-stranded DNA binding, transcription coactivator activity
A_24_P942850	DOWN	-1.1701	0.009	PGAP1	GPI deacylase	myo-inositol transport, protein transport	endoplasmic reticulum, integral to membrane, membrane	hydrolase activity, nuclease activity, phosphoric ester hydrolase activity
A_24_P213783	DOWN	-1.1687	0.0687	RPL31	ribosomal protein L31	translation	cytosolic large ribosomal subunit (sensu Eukaryota, intracellular, ribosome	RNA binding, structural constituent of ribosome
A_24_P367199	DOWN	-1.1674	0.0226
A_24_P181254	DOWN	-1.1649	0.0378	OLFM4	olfactomedin 4		membrane	latrotoxin receptor activity
A_23_P157452	DOWN	-1.1644	0.0149	POLR2K	polymerase (RNA) II (DNA directed) polypeptide K, 7.0kDa	regulation of transcription from RNA polymerase I promoter, transcription, transcription from RNA polymerase II promoter, transcription from RNA polymerase III promoter	DNA-directed RNA polymerase II; core complex, DNA-directed RNA polymerase III complex, nucleus	DNA binding, DNA-directed RNA polymerase activity, metal ion binding, transferase activity, zinc ion binding
A_23_P17103	DOWN	-1.1629	0.0285	TSGA10	testis specific, 10	spermatogenesis	cellular_component	molecular_function
A_23_P48698	UP	1.1627	0.0377	ADAM20	ADAM metallopeptidase domain 20	proteolysis, single fertilization	integral to membrane, membrane	metal ion binding, metalloendopeptidase activity, zinc ion binding
A_24_P415012	DOWN	-1.1624	0.0546	LRP12	low density lipoprotein-related protein 12	endocytosis, regulation of growth, signal transduction	coated pit, integral to plasma membrane, membrane, membrane fraction	low-density lipoprotein receptor activity, protein binding, receptor activity
A_23_P411335	DOWN	-1.1613	0.0784	SGOL2	shugoshin-like 2 (S. pombe)	cell cycle, cell division, chromosome segregation	chromosome; pericentric region, nucleus	protein binding
A_23_P150609	UP	1.1597	0.035	IGF2	insulin-like growth factor 2 (somatomedin A)	biological_process, cell proliferation, imprinting, insulin receptor signaling pathway, multicellular organismal development, skeletal development	cellular_component, extracellular region	growth factor activity, hormone activity, insulin-like growth factor binding, insulin-like growth factor receptor binding, prothoracicotrophic hormone activity
A_23_P151294	DOWN	-1.1582	0.0275	IFNG	interferon, gamma	antigen processing and presentation, cell motility, cell surface receptor linked signal transduction, cell-cell signaling, defense response to bacterium, inflammatory cell apoptosis, negative regulation of myelination, neutrophil apoptosis, neutrophil chemotaxis, positive regulation of MHC class II biosynthetic process, positive regulation of chemokine biosynthetic process, positive regulation of…	extracellular region, extracellular space	cytokine activity, interferon-gamma receptor binding
A_24_P921897	DOWN	-1.1568	0.021	HOOK1	hook homolog 1 (Drosophila)	cell differentiation, microtubule cytoskeleton organization and biogenesis, multicellular organismal development, spermatid development, spermatogenesis	cytoplasm, cytoskeleton, microtubule	actin binding, microtubule binding, protein binding
A_32_P31182	DOWN	-1.1566	0.0232	RPL7	ribosomal protein L7	translation	cytosolic large ribosomal subunit (sensu Eukaryota, intracellular, large ribosomal subunit	RNA binding, structural constituent of ribosome, transcription regulator activity
A_23_P157449	DOWN	-1.1549	0.0161	POLR2K	polymerase (RNA) II (DNA directed) polypeptide K, 7.0kDa	regulation of transcription from RNA polymerase I promoter, transcription, transcription from RNA polymerase II promoter, transcription from RNA polymerase III promoter	DNA-directed RNA polymerase II; core complex, DNA-directed RNA polymerase III complex, nucleus	DNA binding, DNA-directed RNA polymerase activity, metal ion binding, transferase activity, zinc ion binding
A_32_P166733	DOWN	-1.1518	0.0635
A_32_P201279	DOWN	-1.1501	0.075	C20orf80	chromosome 20 open reading frame 80
A_32_P223327	DOWN	-1.15	0.0233
A_23_P37505	DOWN	-1.1499	0.009	DYX1C1	dyslexia susceptibility 1 candidate 1		nucleus	binding
A_23_P44257	DOWN	-1.1495	0.009	COMMD8	COMM domain containing 8
A_23_P162918	DOWN	-1.1481	0.0682	SERPINA3	serpin peptidase inhibitor, clade A (alpha-1 antiproteinase, antitrypsin), member 3	acute-phase response, inflammatory response, regulation of lipid metabolic process	extracellular region, intracellular, nucleus	DNA binding, chymotrypsin inhibitor activity, protein binding
A_23_P331928	DOWN	-1.1461	0.0428	CD109	CD109 molecule		membrane	GPI anchor binding, serine-type endopeptidase inhibitor activity, wide-spectrum protease inhibitor activity
A_32_P225328	DOWN	-1.1458	0.033
A_23_P1206	DOWN	-1.1448	0.0308	RPS24	ribosomal protein S24	translation	cytosolic small ribosomal subunit (sensu Eukaryota, intracellular	RNA binding, nucleotide binding, structural constituent of ribosome
A_23_P252201	DOWN	-1.1421	0.0037	EAF2	ELL associated factor 2	apoptosis, positive regulation of transcription, regulation of transcription; DNA-dependent, transcription	nucleoplasm, nucleus	protein binding, transcriptional activator activity
A_32_P135818	DOWN	-1.1405	0.0559	RPS3A	ribosomal protein S3A	induction of apoptosis, translational initiation	cytosol, cytosolic small ribosomal subunit (sensu Eukaryota, intracellular, nucleus, ribosome	RNA binding, protein binding, structural constituent of ribosome
A_24_P383999	DOWN	-1.1404	0.029	RPS3A	ribosomal protein S3A	induction of apoptosis, translational initiation	cytosol, cytosolic small ribosomal subunit (sensu Eukaryota, intracellular, nucleus, ribosome	RNA binding, protein binding, structural constituent of ribosome
A_23_P59700	DOWN	-1.1389	0.0685	BET1	BET1 homolog (S. cerevisiae)	ER to Golgi vesicle-mediated transport, protein transport	Golgi membrane, endoplasmic reticulum, integral to membrane, membrane	protein binding
A_23_P217609	DOWN	-1.1387	0.0403	RPL36A	ribosomal protein L36a	biological_process, translation	cytoplasm, intracellular, ribosome	molecular_function, protein binding, structural constituent of ribosome
A_24_P196859	UP	1.1379	0.0639
A_32_P36404	DOWN	-1.1372	0.0151	PTPRT	protein tyrosine phosphatase, receptor type, T	protein amino acid dephosphorylation, transmembrane receptor protein tyrosine kinase signaling pathway	integral to membrane, integral to plasma membrane, membrane	hydrolase activity, protein binding, protein tyrosine phosphatase activity, receptor activity, transmembrane receptor protein tyrosine phosphatase activity
A_24_P624439	DOWN	-1.136	0.056	LOC400566	hypothetical gene supported by AK128660
A_24_P33213	DOWN	-1.1353	0.025
A_24_P136387	DOWN	-1.1352	0.0137	C6orf204	chromosome 6 open reading frame 204
A_32_P20367	DOWN	-1.135	0.0546	RPS7	ribosomal protein S7	translation	cytosolic small ribosomal subunit (sensu Eukaryota, intracellular, nucleolus, ribosome	RNA binding, protein binding, structural constituent of ribosome
A_24_P792734	DOWN	-1.135	0.051	PSMC6	proteasome (prosome, macropain) 26S subunit, ATPase, 6	protein catabolic process, ubiquitin-dependent protein catabolic process	cytoplasm, cytosol, nucleus, proteasome complex (sensu Eukaryota	ATP binding, ATPase activity, hydrolase activity, nucleotide binding, protein binding; bridging
A_23_P92765	DOWN	-1.1325	0.0158	CCDC112	coiled-coil domain containing 112			DNA binding
A_23_P18325	DOWN	-1.1321	0.0142	PDCD10	programmed cell death 10	apoptosis		protein binding
A_24_P927116	UP	1.1297	0.058
A_32_P208178	DOWN	-1.1294	0.0559	RPS3A	ribosomal protein S3A	induction of apoptosis, translational initiation	cytosol, cytosolic small ribosomal subunit (sensu Eukaryota, intracellular, nucleus, ribosome	RNA binding, protein binding, structural constituent of ribosome
A_23_P23765	DOWN	-1.1278	0.0111	ITGB3BP	integrin beta 3 binding protein (beta3-endonexin)	apoptosis, cell adhesion, regulation of transcription; DNA-dependent, signal transduction, transcription	chromosome, chromosome; pericentric region, cytoplasm, membrane fraction, nucleus	protein C-terminus binding, signal transducer activity
A_24_P392414	UP	1.1256	0.0173
A_24_P392231	DOWN	-1.1254	0.0291	LOC641784	similar to ribosomal protein L31
A_32_P48825	UP	1.1252	0.0358	KRT72	keratin 72		intermediate filament	structural molecule activity
A_24_P945228	DOWN	-1.1248	0.021	CYP4V2	cytochrome P450, family 4, subfamily V, polypeptide 2	electron transport, response to stimulus, visual perception	endoplasmic reticulum, integral to membrane, membrane	heme binding, iron ion binding, metal ion binding, monooxygenase activity
A_24_P53985	DOWN	-1.1243	0.0071	ZMYM1	zinc finger, MYM-type 1		nucleus	metal ion binding, protein dimerization activity, zinc ion binding
A_32_P4532	DOWN	-1.1218	0.034	LOC643932	similar to 40S ribosomal protein S3a (V-fos transformation effector protein)
A_24_P126890	DOWN	-1.121	0.0232	RPL9	ribosomal protein L9	translation	intracellular, ribosome	RNA binding, structural constituent of ribosome
A_23_P143958	DOWN	-1.1188	0.0239	RPL22L1	ribosomal protein L22-like 1	translation	intracellular, ribosome	structural constituent of ribosome
A_24_P84808	DOWN	-1.118	0.0189	LOC729449	similar to 60S ribosomal protein L7
A_23_P157545	UP	1.1179	0.0619	NKX3-1	NK3 transcription factor related, locus 1 (Drosophila)	multicellular organismal development, regulation of transcription; DNA-dependent	nucleus	sequence-specific DNA binding, transcription factor activity
A_24_P93624	UP	1.1161	0.0621	RAB3IP	RAB3A interacting protein (rabin3)	protein transport	cytosol, nucleus	GTPase activator activity, protein binding
A_23_P129577	DOWN	-1.1153	0.0263	TIGD7	tigger transposable element derived 7	regulation of transcription	chromosome; pericentric region, nucleus	DNA binding
A_24_P50437	DOWN	-1.115	0.0189
A_24_P33607	DOWN	-1.1142	0.0378	LOC652558	similar to 60S ribosomal protein L7
A_23_P165828	DOWN	-1.1135	0.0621	ALS2CR8	amyotrophic lateral sclerosis 2 (juvenile) chromosome region, candidate 8	regulation of transcription; DNA-dependent	nucleolus, nucleoplasm, nucleus	protein binding, transcription factor activity
A_32_P129010	UP	1.11	0.0349	C1orf190	chromosome 1 open reading frame 190
A_24_P375599	DOWN	-1.1081	0.0384	LOC731681	similar to 60S ribosomal protein L9
A_23_P33673	DOWN	-1.108	0.0376	TRIM6	tripartite motif-containing 6		intracellular	metal ion binding, protein binding, zinc ion binding
A_32_P50417	DOWN	-1.1072	0.0186	LOC649314	similar to 40S ribosomal protein S3a (V-fos transformation effector protein)
A_32_P31771	DOWN	-1.107	0.0515	KIAA1715	KIAA1715	multicellular organismal development	integral to membrane, membrane	protein binding
A_23_P24244	DOWN	-1.1057	0.025
A_23_P7066	DOWN	-1.1052	0.0647	RPL9	ribosomal protein L9	translation	intracellular, ribosome	RNA binding, structural constituent of ribosome
A_24_P107859	DOWN	-1.1048	0.0878	SPRED1	sprouty-related, EVH1 domain containing 1	inactivation of MAPK activity, multicellular organismal development, regulation of signal transduction	membrane	protein binding, stem cell factor receptor binding
A_23_P327519	DOWN	-1.1043	0.026	STARD4	START domain containing 4, sterol regulated	lipid transport, steroid biosynthetic process		cholesterol binding, cholesterol transporter activity, lipid binding
A_23_P256190	DOWN	-1.1037	0.0279	CDC42BPA	CDC42 binding protein kinase alpha (DMPK-like)	actin cytoskeleton reorganization, intracellular signaling cascade, protein amino acid phosphorylation, regulation of small GTPase mediated signal transduction	intercellular junction, leading edge	ATP binding, diacylglycerol binding, identical protein binding, kinase activity, magnesium ion binding, metal ion binding, nucleotide binding, protein serine/threonine kinase activity, small GTPase regulator activity, transferase activity, zinc ion binding
A_23_P216068	DOWN	-1.1033	0.0577	ATAD2	ATPase family, AAA domain containing 2			ATP binding, nucleoside-triphosphatase activity, nucleotide binding
A_23_P20392	DOWN	-1.103	0.0297	PSD3	pleckstrin and Sec7 domain containing 3	regulation of ARF protein signal transduction	intracellular	ARF guanyl-nucleotide exchange factor activity
A_23_P84070	DOWN	-1.1024	0.0565	LARP7	La ribonucleoprotein domain family, member 7	RNA processing	nucleus, ribonucleoprotein complex	RNA binding, nucleotide binding
A_23_P146233	DOWN	-1.1008	0.0865	LPL	lipoprotein lipase	circulation, fatty acid metabolic process, lipid catabolic process	chylomicron, extracellular region, membrane	GPI anchor binding, heparin binding, hydrolase activity, lipid transporter activity, lipoprotein lipase activity
A_32_P136319	DOWN	-1.1002	0.021	RPL36A	ribosomal protein L36a	biological_process, translation	cytoplasm, intracellular, ribosome	molecular_function, protein binding, structural constituent of ribosome
A_32_P1144	DOWN	-1.0986	0.0585
A_24_P144383	DOWN	-1.0984	0.0354
A_32_P7118	DOWN	-1.0976	0.0183	PSMC6	proteasome (prosome, macropain) 26S subunit, ATPase, 6	protein catabolic process, ubiquitin-dependent protein catabolic process	cytoplasm, cytosol, nucleus, proteasome complex (sensu Eukaryota	ATP binding, ATPase activity, hydrolase activity, nucleotide binding, protein binding; bridging
A_23_P152002	DOWN	-1.0938	0.0138	BCL2A1	BCL2-related protein A1	anti-apoptosis, regulation of apoptosis	intracellular	protein binding
A_24_P272910	DOWN	-1.0938	0.0798
A_32_P21384	DOWN	-1.0936	0.0226	RPL17	ribosomal protein L17	positive regulation of I-kappaB kinase/NF-kappaB cascade, translation	intracellular, large ribosomal subunit	RNA binding, signal transducer activity, structural constituent of ribosome
A_24_P292710	DOWN	-1.0926	0.0109	C14orf129	chromosome 14 open reading frame 129			protein binding
A_24_P917796	DOWN	-1.092	0.0913
A_23_P57323	DOWN	-1.0913	0.0728	ERG	v-ets erythroblastosis virus E26 oncogene homolog (avian)	cell proliferation, multicellular organismal development, protein amino acid phosphorylation, regulation of transcription; DNA-dependent, signal transduction, transcription	nucleus	protein binding, sequence-specific DNA binding, signal transducer activity, transcription factor activity
A_32_P186981	DOWN	-1.0912	0.0885	RPL17	ribosomal protein L17	positive regulation of I-kappaB kinase/NF-kappaB cascade, translation	intracellular, large ribosomal subunit	RNA binding, signal transducer activity, structural constituent of ribosome
A_24_P50554	DOWN	-1.0911	0.0874	LOC391655	similar to 60S ribosomal protein L17 (L23)
A_23_P51317	DOWN	-1.0898	0.0054	CCDC76	coiled-coil domain containing 76
A_24_P406601	DOWN	-1.0883	0.0344	OLFM1	olfactomedin 1	multicellular organismal development, nervous system development, protein oligomerization	endoplasmic reticulum, membrane	latrotoxin receptor activity, protein binding
A_23_P170636	DOWN	-1.0882	0.0455	KCNH8	potassium voltage-gated channel, subfamily H (eag-related), member 8	ion transport, potassium ion transport, regulation of transcription; DNA-dependent, two-component signal transduction system (phosphorelay	integral to membrane, membrane	potassium ion binding, two-component sensor activity, voltage-gated potassium channel activity
A_24_P15765	DOWN	-1.088	0.0403
A_24_P50472	DOWN	-1.0872	0.0263	LOC649839	similar to large subunit ribosomal protein L36a	translation	intracellular, ribosome	structural constituent of ribosome
A_23_P372888	DOWN	-1.0866	0.0065	SC5DL	sterol-C5-desaturase (ERG3 delta-5-desaturase homolog, S. cerevisiae)-like	lipid metabolic process, metabolic process, sterol biosynthetic process	endoplasmic reticulum, integral to membrane, membrane	C-5 sterol desaturase activity, iron ion binding, oxidoreductase activity
A_24_P256337	DOWN	-1.0856	0.009	ZNF644	zinc finger protein 644	regulation of transcription; DNA-dependent, transcription	intracellular, nucleus	DNA binding, metal ion binding, zinc ion binding
A_23_P218442	DOWN	-1.0851	0.0913	CEACAM6	carcinoembryonic antigen-related cell adhesion molecule 6 (non-specific cross reacting antigen)	cell-cell signaling, signal transduction	integral to plasma membrane, membrane	GPI anchor binding
A_23_P121480	DOWN	-1.084	0.0109	CD200	CD200 molecule		integral to plasma membrane, membrane	protein binding
A_32_P114215	DOWN	-1.0831	0.0233	COMMD6	COMM domain containing 6
A_24_P349636	DOWN	-1.0826	0.034	LOC388401	similar to 60S ribosomal protein L7
A_32_P199263	DOWN	-1.0824	0.0126
A_24_P605081	DOWN	-1.0824	0.0616	LOC253039	hypothetical protein LOC253039
A_23_P339480	DOWN	-1.0817	0.028	HAT1	histone acetyltransferase 1	DNA packaging, internal protein amino acid acetylation	nucleus	acyltransferase activity, histone acetyltransferase activity, protein binding, transferase activity
A_24_P21266	DOWN	-1.0809	0.0399	ERLIN2	ER lipid raft associated 2	biological_process	cellular_component, endoplasmic reticulum, membrane	molecular_function
A_24_P118855	DOWN	-1.08	0.0186			translation	intracellular, ribosome	structural constituent of ribosome
A_24_P108863	DOWN	-1.0788	0.0149	SCML1	sex comb on midleg-like 1 (Drosophila)	anatomical structure morphogenesis, regulation of transcription; DNA-dependent, transcription	nucleus	transcription factor activity
A_24_P302785	DOWN	-1.077	0.0806	RABL3	RAB, member of RAS oncogene family-like 3	regulation of transcription; DNA-dependent, small GTPase mediated signal transduction	intracellular	ATP binding, GTP binding, transcription factor binding
A_32_P180538	DOWN	-1.0762	0.0876
A_23_P44724	UP	1.0746	0.021	CSRP2	cysteine and glycine-rich protein 2	cell differentiation, cell growth, cell proliferation, multicellular organismal development, muscle development, organ morphogenesis	nucleus	metal ion binding, molecular_function, zinc ion binding
A_23_P57626	UP	1.0739	0.0306
A_32_P96435	DOWN	-1.0714	0.0704	DKFZp779O175	hypothetical protein DKFZp779O175	regulation of transcription; DNA-dependent	intracellular, nucleus	metal ion binding, nucleic acid binding, zinc ion binding
A_32_P62863	DOWN	-1.0709	0.0667	SCHIP1	schwannomin interacting protein 1	biological_process	cellular_component, cytoplasm	molecular_function
A_23_P56759	DOWN	-1.0706	0.0325	KRCC1	lysine-rich coiled-coil 1
A_23_P21734	DOWN	-1.0701	0.024	TAF9	TAF9 RNA polymerase II, TATA box binding protein (TBP)-associated factor, 32kDa	regulation of transcription; DNA-dependent, transcription, transcription from RNA polymerase II promoter, transcription initiation	nucleus, transcription factor TFIID complex	ATP binding, DNA binding, adenylate kinase activity, general RNA polymerase II transcription factor activity, nucleotide binding, nucleotide kinase activity, protein C-terminus binding, shikimate kinase activity, transcription coactivator activity, transferase activity
A_32_P105825	UP	1.0688	0.0556	MPPED2	metallophosphoesterase domain containing 2	nervous system development		hydrolase activity
A_23_P150841	DOWN	-1.0648	0.0633	ZNF140	zinc finger protein 140	regulation of transcription; DNA-dependent, transcription	intracellular, nucleus	metal ion binding, nucleic acid binding, transcription factor activity, zinc ion binding
A_23_P66260	DOWN	-1.0641	0.0406	ZNF267	zinc finger protein 267	multicellular organismal development, regulation of transcription; DNA-dependent, transcription	intracellular, nucleus	DNA binding, metal ion binding, zinc ion binding
A_24_P67375	DOWN	-1.0637	0.0305	TPMT	thiopurine S-methyltransferase	metabolic process, nucleobase; nucleoside; nucleotide and nucleic acid metabolic process	cytoplasm	methyltransferase activity, thiopurine S-methyltransferase activity, transferase activity
A_24_P482104	UP	1.0606	0.0798
A_32_P234738	DOWN	-1.0602	0.0189	RPL21	ribosomal protein L21	translation	cytosolic large ribosomal subunit (sensu Eukaryota, intracellular, ribosome	RNA binding, structural constituent of ribosome
A_24_P606663	DOWN	-1.0596	0.092	LOC392030	hypothetical LOC392030
A_23_P258108	DOWN	-1.0591	0.0305	LOC731224	similar to 60S ribosomal protein L9
A_23_P141549	DOWN	-1.0588	0.049	RPS7	ribosomal protein S7	translation	cytosolic small ribosomal subunit (sensu Eukaryota, intracellular, nucleolus, ribosome	RNA binding, protein binding, structural constituent of ribosome
A_24_P409681	DOWN	-1.0585	0.0409
A_24_P8349	UP	1.0573	0.0696	ZFYVE16	zinc finger, FYVE domain containing 16	endosome transport, protein targeting to lysosome, regulation of endocytosis, signal transduction, vesicle organization and biogenesis	early endosome, membrane	metal ion binding, phosphatidylinositol binding, protein binding, protein transporter activity, zinc ion binding
A_24_P272735	DOWN	-1.0538	0.0258
A_23_P392476	DOWN	-1.0537	0.0733	FLJ25791	hypothetical protein FLJ25791
A_24_P943781	DOWN	-1.0535	0.022	FLJ21986	hypothetical protein FLJ21986		endoplasmic reticulum
A_23_P148629	DOWN	-1.0517	0.0123	EIF1AY	eukaryotic translation initiation factor 1A, Y-linked	translational initiation		RNA binding, protein binding, translation initiation factor activity
A_24_P414999	DOWN	-1.0511	0.0794	LAPTM4B	lysosomal associated protein transmembrane 4 beta	transport	integral to membrane, membrane
A_23_P359174	UP	1.0504	0.0228
A_24_P572303	UP	1.0493	0.0895
A_23_P27636	DOWN	-1.0493	0.0369	ZNF700	zinc finger protein 700	regulation of transcription; DNA-dependent, transcription	intracellular, nucleus	DNA binding, metal ion binding, zinc ion binding
A_24_P944458	DOWN	-1.0482	0.009	INSIG2	insulin induced gene 2
A_32_P202488	DOWN	-1.0469	0.0406	RPL21	ribosomal protein L21	translation	cytosolic large ribosomal subunit (sensu Eukaryota, intracellular, ribosome	RNA binding, structural constituent of ribosome
A_32_P148146	UP	1.0467	0.035
A_32_P155364	DOWN	-1.046	0.0233	RPL7	ribosomal protein L7	translation	cytosolic large ribosomal subunit (sensu Eukaryota, intracellular, large ribosomal subunit	RNA binding, structural constituent of ribosome, transcription regulator activity
A_23_P163492	UP	1.0458	0.0082	BAIAP3	BAI1-associated protein 3	neurotransmitter secretion		protein C-terminus binding
A_23_P72127	UP	1.0456	0.0334	KIAA1446	likely ortholog of rat brain-enriched guanylate kinase-associated protein		membrane	protein binding
A_23_P85008	DOWN	-1.0451	0.0728	MAOB	monoamine oxidase B	electron transport	integral to membrane, membrane, mitochondrial envelope, mitochondrial inner membrane, mitochondrion	amine oxidase activity, electron carrier activity, oxidoreductase activity
A_24_P357916	UP	1.0449	0.0815	ADAMTS20	ADAM metallopeptidase with thrombospondin type 1 motif, 20	proteolysis	proteinaceous extracellular matrix	metal ion binding, metalloendopeptidase activity, zinc ion binding
A_24_P247512	DOWN	-1.0438	0.0658	ZNF283	zinc finger protein 283	regulation of transcription; DNA-dependent, transcription	intracellular, nucleus	DNA binding, metal ion binding, nucleic acid binding, zinc ion binding
A_23_P45934	DOWN	-1.0422	0.0171	SRP9	signal recognition particle 9kDa	negative regulation of translational elongation, protein targeting	ribonucleoprotein complex, signal recognition particle receptor complex, signal recognition particle; endoplasmic reticulum targeting	RNA binding, signal recognition particle binding
A_23_P5853	DOWN	-1.0411	0.0524	SAG	S-antigen; retina and pineal gland (arrestin)	biological_process, cell surface receptor linked signal transduction, response to stimulus, rhodopsin mediated signaling, sensory perception, signal transduction, visual perception	cellular_component, cytoplasm, soluble fraction	calcium ion binding, molecular_function, opsin binding, phosphoprotein binding, protein phosphatase inhibitor activity
A_32_P367241	DOWN	-1.0405	0.0895	DUSP19	dual specificity phosphatase 19	protein amino acid dephosphorylation		hydrolase activity, protein tyrosine phosphatase activity, protein tyrosine/serine/threonine phosphatase activity
A_23_P356122	DOWN	-1.0398	0.0305	ZNF451	zinc finger protein 451	regulation of transcription; DNA-dependent, transcription	intracellular, nucleus	DNA binding, metal ion binding, zinc ion binding
A_32_P42518	DOWN	-1.0395	0.049
A_32_P109036	DOWN	-1.0387	0.0106	ZNF493	zinc finger protein 493	regulation of transcription; DNA-dependent, transcription	intracellular, nucleus	DNA binding, metal ion binding, nucleic acid binding, zinc ion binding
A_32_P86494	DOWN	-1.0387	0.0999
A_24_P702785	UP	1.0381	0.0191
A_32_P118258	DOWN	-1.0379	0.0239	RPL21	ribosomal protein L21	translation	cytosolic large ribosomal subunit (sensu Eukaryota, intracellular, ribosome	RNA binding, structural constituent of ribosome
A_23_P202737	DOWN	-1.0376	0.0226	JRKL	jerky homolog-like (mouse)	central nervous system development, regulation of transcription	nucleus	DNA binding
A_23_P434398	DOWN	-1.0371	0.0239	TXLNB	taxilin beta		cytoplasm
A_23_P73239	DOWN	-1.0357	0.0403	NCKAP1	NCK-associated protein 1	apoptosis, central nervous system development, lamellipodium biogenesis	integral to membrane, lamellipodium, membrane	protein binding
A_23_P409502	DOWN	-1.0352	0.0808	NLRP9	NLR family, pyrin domain containing 9			ATP binding, nucleotide binding, protein binding
A_32_P229760	DOWN	-1.0342	0.0227	EIF3S6	eukaryotic translation initiation factor 3, subunit 6 48kDa	regulation of translational initiation, translation	eukaryotic translation initiation factor 3 complex	protein binding, translation initiation factor activity
A_32_P705540	UP	1.0334	0.0078
A_23_P501080	DOWN	-1.0329	0.0405	ZNF92	zinc finger protein 92	regulation of transcription; DNA-dependent, transcription	intracellular, nucleus	metal ion binding, transcription factor activity, zinc ion binding
A_23_P162047	UP	1.0318	0.0149	DKK3	dickkopf homolog 3 (Xenopus laevis)	Wnt receptor signaling pathway, anatomical structure morphogenesis, multicellular organismal development, negative regulation of Wnt receptor signaling pathway	extracellular region, extracellular space
A_23_P380951	DOWN	-1.0313	0.0769	ZNF420	zinc finger protein 420	regulation of transcription; DNA-dependent, transcription	intracellular, nucleus	DNA binding, metal ion binding, nucleic acid binding, zinc ion binding
A_23_P361381	UP	1.0307	0.092	DMC1	DMC1 dosage suppressor of mck1 homolog, meiosis-specific homologous recombination (yeast)	DNA metabolic process, cell cycle, female gamete generation, meiosis, meiotic recombination, ovarian follicle development, spermatogenesis	condensed nuclear chromosome, intracellular, nucleus	ATP binding, DNA binding, DNA-dependent ATPase activity, nucleoside-triphosphatase activity, nucleotide binding
A_32_P98136	DOWN	-1.0284	0.0993	KIAA1107	KIAA1107
A_23_P128930	DOWN	-1.0282	0.0239	PSMC6	proteasome (prosome, macropain) 26S subunit, ATPase, 6	protein catabolic process, ubiquitin-dependent protein catabolic process	cytoplasm, cytosol, nucleus, proteasome complex (sensu Eukaryota	ATP binding, ATPase activity, hydrolase activity, nucleotide binding, protein binding; bridging
A_32_P209582	UP	1.0281	0.0199
A_23_P56734	DOWN	-1.0279	0.0307	HNMT	histamine N-methyltransferase	respiratory gaseous exchange		histamine N-methyltransferase activity, methyltransferase activity, transferase activity
A_32_P233581	UP	1.0271	0.0296
A_24_P145124	DOWN	-1.026	0.0554	CEP57	centrosomal protein 57kDa	fibroblast growth factor receptor signaling pathway, protein import into nucleus; translocation, spermatid development	Golgi apparatus, centrosome, microtubule, nucleus	fibroblast growth factor binding, protein homodimerization activity
A_24_P268856	DOWN	-1.0256	0.085	PLRG1	pleiotropic regulator 1 (PRL1 homolog, Arabidopsis)	RNA splicing, mRNA processing	nucleus, spliceosome	protein binding, signal transducer activity, transcription corepressor activity
A_23_P143526	DOWN	-1.0254	0.0733	S100B	S100 calcium binding protein B	astrocyte activation, axonogenesis, calcium ion homeostasis, cell proliferation, central nervous system development, energy reserve metabolic process, hyperphosphorylation, induction of apoptosis, memory, positive regulation of complement activation, regulation of cytokine biosynthetic process, regulation of long-term neuronal synaptic plasticity	cell soma, cytoplasm, extracellular region, nucleus, ruffle	S100 beta binding, calcium ion binding, calcium-dependent protein binding, kinase inhibitor activity, protein homodimerization activity, tau protein binding, zinc ion binding
A_23_P51487	DOWN	-1.0252	0.0363	GBP3	guanylate binding protein 3	immune response		GTP binding, GTPase activity, nucleotide binding
A_24_P717586	UP	1.0247	0.0151
A_24_P381625	DOWN	-1.0231	0.0172	PSMC6	proteasome (prosome, macropain) 26S subunit, ATPase, 6	protein catabolic process, ubiquitin-dependent protein catabolic process	cytoplasm, cytosol, nucleus, proteasome complex (sensu Eukaryota	ATP binding, ATPase activity, hydrolase activity, nucleotide binding, protein binding; bridging
A_23_P136347	DOWN	-1.0208	0.0318	EPS8	epidermal growth factor receptor pathway substrate 8	cell proliferation, epidermal growth factor receptor signaling pathway, signal transduction		SH3/SH2 adaptor activity, protein binding
A_23_P420431	DOWN	-1.0193	0.0811	XKR3	XK, Kell blood group complex subunit-related family, member 3		integral to membrane, membrane
A_32_P194821	DOWN	-1.0186	0.0232	RPL21	ribosomal protein L21	translation	cytosolic large ribosomal subunit (sensu Eukaryota, intracellular, ribosome	RNA binding, structural constituent of ribosome
A_24_P604851	UP	1.018	0.0456
A_32_P164593	DOWN	-1.0175	0.0675	ZMAT4	zinc finger, matrin type 4		intracellular, nucleus	nucleic acid binding, zinc ion binding
A_32_P203154	DOWN	-1.0172	0.0192	RPL21	ribosomal protein L21	translation	cytosolic large ribosomal subunit (sensu Eukaryota, intracellular, ribosome	RNA binding, structural constituent of ribosome
A_32_P158746	DOWN	-1.0166	0.0378	RPL17	ribosomal protein L17	positive regulation of I-kappaB kinase/NF-kappaB cascade, translation	intracellular, large ribosomal subunit	RNA binding, signal transducer activity, structural constituent of ribosome
A_23_P37736	DOWN	-1.016	0.0481	TNFRSF17	tumor necrosis factor receptor superfamily, member 17	biological_process, cell proliferation, immune response, multicellular organismal development, signal transduction	cellular_component, integral to membrane, plasma membrane	molecular_function, protein binding, receptor activity
A_23_P70007	DOWN	-1.0147	0.064	HMMR	hyaluronan-mediated motility receptor (RHAMM)	cell motility		hyaluronic acid binding, receptor activity
A_24_P416014	DOWN	-1.0131	0.0318	C15orf15	chromosome 15 open reading frame 15	translation	intracellular, nucleus, ribosome	structural constituent of ribosome
A_32_P153071	UP	1.0129	0.0857	VIPR2	vasoactive intestinal peptide receptor 2	G-protein coupled receptor protein signaling pathway, cell-cell signaling, signal transduction	integral to plasma membrane, membrane, plasma membrane	G-protein coupled receptor activity, receptor activity, vasoactive intestinal polypeptide receptor activity
A_32_P120454	UP	1.0115	0.0362
A_32_P150721	UP	1.0113	0.0368
A_24_P33508	UP	1.0094	0.0621
A_32_P41099	UP	1.0085	0.0966
A_23_P37914	DOWN	-1.0069	0.0363	SLC5A11	solute carrier family 5 (sodium/glucose cotransporter), member 11	ion transport, sodium ion transport, transport	integral to membrane, membrane	sugar porter activity, transporter activity
A_23_P114740	DOWN	-1.0058	0.0519	CFHR1	complement factor H-related 1	complement activation	extracellular space
A_23_P200310	DOWN	-1.0052	0.0706	DEPDC1	DEP domain containing 1	intracellular signaling cascade	intracellular	GTPase activator activity
A_32_P233256	UP	1.0045	0.0989
A_32_P34881	DOWN	-1.0041	0.0291
A_23_P2732	DOWN	-1.0025	0.029	KIAA1704	KIAA1704
A_24_P124992	DOWN	-1.0022	0.0767	PSMA4	proteasome (prosome, macropain) subunit, alpha type, 4	ubiquitin-dependent protein catabolic process	cytosol, proteasome core complex (sensu Eukaryota	peptidase activity, threonine endopeptidase activity
A_23_P118516	DOWN	-1.0016	0.0434	FAM18B	family with sequence similarity 18, member B		integral to membrane, membrane
A_23_P128192	DOWN	-1.0015	0.0344	PFDN5	prefoldin subunit 5	protein folding, regulation of transcription; DNA-dependent	cytoplasm, nucleus, prefoldin complex	transcription corepressor activity, unfolded protein binding
A_24_P281304	DOWN	-1.0014	0.0325
A_24_P127621	DOWN	-1.0011	0.0305
A_23_P50195	DOWN	-0.9983	0.0633
A_23_P69791	DOWN	-0.9974	0.051	C4orf16	chromosome 4 open reading frame 16		transport vesicle
A_32_P174121	UP	0.9966	0.0827
A_32_P71171	UP	0.9962	0.0344
A_24_P226970	DOWN	-0.9952	0.0747	ZNF365	zinc finger protein 365		intracellular	nucleic acid binding, protein binding, zinc ion binding
A_24_P944788	DOWN	-0.9952	0.0895	HGF	hepatocyte growth factor (hepapoietin A; scatter factor)	epithelial to mesenchymal transition, mitosis, proteolysis	cellular_component	growth factor activity, protein binding, serine-type endopeptidase activity
A_23_P135499	DOWN	-0.9937	0.0865	CLIC4	chloride intracellular channel 4	cell differentiation, chloride transport, ion transport, negative regulation of cell migration	actin cytoskeleton, cytoplasm, intracellular, membrane, microvillus, mitochondrion, soluble fraction	chloride ion binding, protein binding, voltage-gated chloride channel activity
A_32_P59678	DOWN	-0.9936	0.042	C7orf46	chromosome 7 open reading frame 46
A_23_P253524	DOWN	-0.992	0.022	CENPE	centromere protein E, 312kDa	SRP-dependent cotranslational protein targeting to membrane, cell cycle, cell division, kinetochore assembly, microtubule-based movement, mitotic chromosome movement towards spindle pole, mitotic metaphase, mitotic metaphase plate congression	chromosome; pericentric region, microtubule, microtubule associated complex, nucleus, outer kinetochore of condensed chromosome, signal recognition particle; endoplasmic reticulum targeting	ATP binding, GTP binding, RNA binding, kinetochore binding, microtubule motor activity, nucleotide binding, protein binding
A_24_P41309	UP	0.9913	0.0437	HNRPA1P5	heterogeneous nuclear ribonucleoprotein A1 pseudogene 5
A_32_P167396	DOWN	-0.989	0.0939
A_23_P204304	DOWN	-0.9883	0.0232	PTPRO	protein tyrosine phosphatase, receptor type, O	protein amino acid dephosphorylation	integral to membrane, integral to plasma membrane, membrane	hydrolase activity, phosphoric monoester hydrolase activity, protein tyrosine phosphatase activity, receptor activity, transmembrane receptor protein tyrosine phosphatase activity
A_23_P2705	DOWN	-0.9871	0.0639	P2RY5	purinergic receptor P2Y, G-protein coupled, 5	G-protein coupled receptor protein signaling pathway, signal transduction	integral to membrane, membrane	purinergic nucleotide receptor activity; G-protein coupled, receptor activity, rhodopsin-like receptor activity
A_24_P936496	UP	0.9871	0.0409
A_23_P121386	DOWN	-0.9856	0.0434	IFT57	intraflagellar transport 57 homolog (Chlamydomonas)	caspase activation, regulation of apoptosis	flagellum	protein binding
A_23_P371885	UP	0.9826	0.0704
A_24_P161604	DOWN	-0.9818	0.0296	LOC731688	similar to ribosomal protein L21
A_32_P113742	DOWN	-0.9817	0.092	RPL21	ribosomal protein L21	translation	cytosolic large ribosomal subunit (sensu Eukaryota, intracellular, ribosome	RNA binding, structural constituent of ribosome
A_24_P115774	DOWN	-0.9808	0.021	BIRC2	baculoviral IAP repeat-containing 2	anti-apoptosis, cell surface receptor linked signal transduction, placenta development, positive regulation of I-kappaB kinase/NF-kappaB cascade, regulation of apoptosis	intracellular	metal ion binding, protein binding, signal transducer activity, zinc ion binding
A_24_P232856	DOWN	-0.9806	0.0263	RPL9	ribosomal protein L9	translation	intracellular, ribosome	RNA binding, structural constituent of ribosome
A_23_P390734	DOWN	-0.98	0.0456	FGFR1OP2	FGFR1 oncogene partner 2
A_23_P300070	DOWN	-0.9772	0.0812	IQCG	IQ motif containing G
A_32_P192293	UP	0.9768	0.0543
A_24_P280901	DOWN	-0.9764	0.0752	RPL21	ribosomal protein L21	translation	cytosolic large ribosomal subunit (sensu Eukaryota, intracellular, ribosome	RNA binding, structural constituent of ribosome
A_24_P87490	DOWN	-0.9759	0.0172	FAM18B2	family with sequence similarity 18, member B2		integral to membrane
A_23_P70318	DOWN	-0.9758	0.0806	ENPP4	ectonucleotide pyrophosphatase/phosphodiesterase 4 (putative function)	metabolic process, nucleotide metabolic process		hydrolase activity
A_23_P161563	DOWN	-0.9744	0.0378	RAB38	RAB38, member RAS oncogene family	protein transport, small GTPase mediated signal transduction	cellular_component, membrane	GTP binding, GTPase activity, nucleotide binding
A_23_P24269	DOWN	-0.974	0.0121	C10orf88	chromosome 10 open reading frame 88			ATP binding, ATPase activity
A_24_P287756	DOWN	-0.9737	0.0913	NUDT21	nudix (nucleoside diphosphate linked moiety X)-type motif 21	mRNA processing	centrosome, nucleus, paraspeckles	RNA binding, hydrolase activity, protein binding
A_23_P164316	UP	0.9722	0.0211
A_24_P24790	DOWN	-0.9718	0.0403	LOC729484	similar to 60S ribosomal protein L21
A_24_P938383	DOWN	-0.9704	0.0913	CXorf39	chromosome X open reading frame 39
A_24_P333112	DOWN	-0.9672	0.0305
A_23_P326080	DOWN	-0.9664	0.046	DEFA4	defensin, alpha 4, corticostatin	defense response to bacterium, defense response to fungus, xenobiotic metabolic process	extracellular region	calcium channel regulator activity
A_23_P88331	DOWN	-0.966	0.0639	DLG7	discs, large homolog 7 (Drosophila)	M phase of mitotic cell cycle, cell cycle, cell proliferation, cell-cell signaling, mitotic chromosome movement towards spindle pole, positive regulation of mitotic metaphase/anaphase transition	nucleus, spindle pole centrosome	phosphoprotein phosphatase activity, protein binding
A_23_P250102	UP	0.9651	0.0096	CAND2	cullin-associated and neddylation-dissociated 2 (putative)	regulation of transcription; DNA-dependent, transcription, ubiquitin cycle	intracellular, nucleus	TATA-binding protein binding, transcriptional activator activity
A_23_P110611	DOWN	-0.9642	0.056	ZH2C2	zinc finger, H2C2 domain containing	DNA integration		DNA binding
A_23_P114616	DOWN	-0.9639	0.0704	ANKRD13C	ankyrin repeat domain 13C		endoplasmic reticulum
A_23_P83278	DOWN	-0.9632	0.046	CHMP5	chromatin modifying protein 5	endosome to lysosome transport, lysosome organization and biogenesis, protein transport, regulation of receptor recycling	nucleus	protein binding
DCP_1_7	UP	0.9619	0.0334
A_24_P66528	DOWN	-0.9618	0.047	SRP9	signal recognition particle 9kDa	negative regulation of translational elongation, protein targeting	ribonucleoprotein complex, signal recognition particle receptor complex, signal recognition particle; endoplasmic reticulum targeting	RNA binding, signal recognition particle binding
A_23_P53957	DOWN	-0.9617	0.04	C14orf112	chromosome 14 open reading frame 112		integral to membrane, membrane, mitochondrion
A_32_P339640	DOWN	-0.9615	0.046	C20orf197	chromosome 20 open reading frame 197			receptor activity
A_24_P254850	DOWN	-0.9597	0.0687	SEC14L5	SEC14-like 5 (S. cerevisiae)	transport	intracellular	transporter activity
A_32_P2157	UP	0.9567	0.0437
A_23_P209032	DOWN	-0.9565	0.0765	ZNF302	zinc finger protein 302	regulation of transcription; DNA-dependent, transcription	intracellular, nucleus	DNA binding, metal ion binding, zinc ion binding
A_23_P16817	DOWN	-0.9557	0.0773	CLK1	CDC-like kinase 1	cell proliferation, protein amino acid phosphorylation	nucleus	ATP binding, non-membrane spanning protein tyrosine kinase activity, nucleotide binding, protein serine/threonine kinase activity, transferase activity
A_23_P155815	DOWN	-0.9552	0.0623	NCAPG	non-SMC condensin I complex, subunit G	cell cycle, cell division, mitosis, mitotic chromosome condensation	nucleus	molecular_function, protein binding
A_23_P103256	DOWN	-0.9533	0.051	CFHR3	complement factor H-related 3		extracellular space
A_24_P46066	DOWN	-0.9518	0.0837	CXCR6	chemokine (C-X-C motif) receptor 6	G-protein coupled receptor protein signaling pathway, signal transduction, viral genome replication	integral to plasma membrane, membrane	C-C chemokine receptor activity, C-X-C chemokine receptor activity, coreceptor activity, rhodopsin-like receptor activity
A_24_P933548	UP	0.9515	0.0376
A_32_P196483	DOWN	-0.9496	0.0864	RPS3A	ribosomal protein S3A	induction of apoptosis, translational initiation	cytosol, cytosolic small ribosomal subunit (sensu Eukaryota, intracellular, nucleus, ribosome	RNA binding, protein binding, structural constituent of ribosome
A_24_P662366	DOWN	-0.9493	0.0421	LOC729684	hypothetical protein LOC729684
A_23_P146325	UP	0.9475	0.0865	DDEF1IT1	DDEF1 intronic transcript 1
A_23_P325040	DOWN	-0.9448	0.0323	TMPO	thymopoietin	regulation of transcription	chromosome, integral to membrane, membrane, nuclear envelope, nucleus	DNA binding, lamin binding
A_32_P88987	UP	0.9433	0.0305
A_23_P159650	DOWN	-0.943	0.0379	COX7B	cytochrome c oxidase subunit VIIb	electron transport	integral to membrane, membrane, mitochondrial respiratory chain, mitochondrion	cytochrome-c oxidase activity, oxidoreductase activity
A_23_P65230	DOWN	-0.943	0.0457	TMTC4	transmembrane and tetratricopeptide repeat containing 4		integral to membrane, membrane	binding
A_32_P156062	UP	0.9422	0.0937
A_24_P15702	DOWN	-0.9412	0.0443	LOC389386	similar to leucine aminopeptidase 3
A_32_P184518	DOWN	-0.9389	0.0704	RPL21	ribosomal protein L21	translation	cytosolic large ribosomal subunit (sensu Eukaryota, intracellular, ribosome	RNA binding, structural constituent of ribosome
A_24_P830667	DOWN	-0.9387	0.0837	RPL21	ribosomal protein L21	translation	cytosolic large ribosomal subunit (sensu Eukaryota, intracellular, ribosome	RNA binding, structural constituent of ribosome
A_24_P299429	UP	0.9381	0.0305	KIAA0265	KIAA0265 protein
A_23_P89921	DOWN	-0.936	0.0406	ZNF180	zinc finger protein 180	regulation of transcription; DNA-dependent, transcription	intracellular, nucleus	DNA binding, metal ion binding, nucleic acid binding, zinc ion binding
A_32_P151594	DOWN	-0.9351	0.027	SRP9	signal recognition particle 9kDa	negative regulation of translational elongation, protein targeting	ribonucleoprotein complex, signal recognition particle receptor complex, signal recognition particle; endoplasmic reticulum targeting	RNA binding, signal recognition particle binding
A_23_P128663	DOWN	-0.935	0.0232	SACS	spastic ataxia of Charlevoix-Saguenay (sacsin)	protein folding, protein modification process	cellular_component	ATP binding, heat shock protein binding, molecular_function
A_32_P136033	UP	0.9347	0.0625
A_24_P913146	DOWN	-0.9345	0.0376	HOP	homeodomain-only protein	multicellular organismal development, regulation of transcription; DNA-dependent	nucleus	sequence-specific DNA binding, transcription factor activity
A_23_P26713	DOWN	-0.9342	0.097	RPL23	ribosomal protein L23	ribosomal protein import into nucleus, translation	intracellular, ribosome	structural constituent of ribosome
A_23_P214897	UP	0.9337	0.0704	AKAP12	A kinase (PRKA) anchor protein (gravin) 12	G-protein coupled receptor protein signaling pathway, protein targeting, signal transduction	cytoplasm	protein binding, protein kinase A binding
A_24_P185018	DOWN	-0.9337	0.0466
A_23_P123015	UP	0.933	0.091	WBSCR23	Williams-Beuren syndrome chromosome region 23		integral to membrane, membrane
A_24_P32836	DOWN	-0.9324	0.0827
A_24_P921050	UP	0.9324	0.0381
A_23_P413796	DOWN	-0.9319	0.021	CCDC5	coiled-coil domain containing 5 (spindle associated)	cell cycle, cell division, mitosis	microtubule
A_23_P48669	DOWN	-0.9317	0.0775	CDKN3	cyclin-dependent kinase inhibitor 3 (CDK2-associated dual specificity phosphatase)	G1/S transition of mitotic cell cycle, cell cycle, cell cycle arrest, dephosphorylation, negative regulation of cell proliferation, regulation of cyclin-dependent protein kinase activity		hydrolase activity, protein binding, protein tyrosine phosphatase activity, protein tyrosine/serine/threonine phosphatase activity
A_23_P58396	DOWN	-0.9309	0.028	PDGFC	platelet derived growth factor C	cell proliferation, central nervous system development	extracellular region, membrane	growth factor activity
A_24_P934800	DOWN	-0.9306	0.024	EXOD1	exonuclease domain containing 1		intracellular	exonuclease activity, hydrolase activity
A_24_P135551	DOWN	-0.9304	0.0895	LOC130865	similar to 60S ribosomal protein L26 (Silica-induced gene 20 protein) (SIG-20)
A_24_P96527	DOWN	-0.9301	0.0384	ATP5L	ATP synthase, H+ transporting, mitochondrial F0 complex, subunit G	ATP synthesis coupled proton transport, ion transport, proton transport	mitochondrion, proton-transporting ATP synthase complex; coupling factor F(o, proton-transporting two-sector ATPase complex	hydrogen ion transporting ATP synthase activity; rotational mechanism, hydrogen ion transporting ATPase activity; rotational mechanism, metal ion binding, protein binding
A_32_P226941	UP	0.9297	0.0827
A_24_P934679	UP	0.9286	0.0709
A_23_P209288	DOWN	-0.9282	0.0263	CUL3	cullin 3	G1/S transition of mitotic cell cycle, cell cycle, cell cycle arrest, induction of apoptosis by intracellular signals, positive regulation of cell proliferation, ubiquitin cycle	nucleus	protein binding
A_32_P121978	UP	0.9278	0.0306
A_23_P153037	DOWN	-0.9271	0.0869	ZNF624	zinc finger protein 624	regulation of transcription; DNA-dependent	intracellular, nucleus	metal ion binding, nucleic acid binding, zinc ion binding
A_23_P79199	DOWN	-0.9268	0.0406	DBI	diazepam binding inhibitor (GABA receptor modulator, acyl-Coenzyme A binding protein)	transport		acyl-CoA binding, benzodiazepine receptor binding, binding, lipid binding
A_32_P77831	DOWN	-0.9254	0.0323	RAB3C	RAB3C, member RAS oncogene family	protein transport, regulation of exocytosis, small GTPase mediated signal transduction	membrane, synaptic vesicle	GTP binding, nucleotide binding, protein binding
A_32_P229818	UP	0.9254	0.0757
A_32_P194915	UP	0.9249	0.0233
A_32_P164203	DOWN	-0.9248	0.0616
A_24_P393811	DOWN	-0.9247	0.034	TMCO1	transmembrane and coiled-coil domains 1		endoplasmic reticulum, integral to membrane, membrane
A_32_P132936	UP	0.9239	0.0297
A_23_P85726	DOWN	-0.9229	0.0451	C1orf156	chromosome 1 open reading frame 156
A_24_P555252	DOWN	-0.9207	0.0925
A_32_P96641	DOWN	-0.9201	0.0469	NDUFA5	NADH dehydrogenase (ubiquinone) 1 alpha subcomplex, 5, 13kDa	electron transport, mitochondrial electron transport; NADH to ubiquinone	mitochondrial inner membrane, mitochondrial respiratory chain complex I, mitochondrion	NADH dehydrogenase (ubiquinone, NADH dehydrogenase activity, oxidoreductase activity; acting on NADH or NADPH
A_24_P474188	DOWN	-0.9198	0.0587
A_23_P42128	DOWN	-0.9191	0.0669	KCNK17	potassium channel, subfamily K, member 17	ion transport, potassium ion transport	integral to membrane, membrane	potassium channel activity, potassium ion binding, voltage-gated ion channel activity
A_32_P126688	UP	0.9189	0.0992
A_23_P14734	DOWN	-0.9184	0.0291	RPS27L	ribosomal protein S27-like	biological_process, translation	cellular_component, intracellular, ribosome	metal ion binding, molecular_function, structural constituent of ribosome, zinc ion binding
A_23_P3921	UP	0.9181	0.0172	FLJ11710	hypothetical protein FLJ11710
A_23_P347059	DOWN	-0.918	0.0903	MOBKL1A	MOB1, Mps One Binder kinase activator-like 1A (yeast)	protein amino acid autophosphorylation	cytoplasm, nucleus	kinase activator activity, kinase binding, metal ion binding, zinc ion binding
A_24_P175176	DOWN	-0.917	0.0166	PHTF2	putative homeodomain transcription factor 2		endoplasmic reticulum
A_24_P367139	DOWN	-0.9167	0.0865
A_24_P141736	DOWN	-0.9147	0.0409	METAP2	methionyl aminopeptidase 2	N-terminal protein amino acid modification, peptidyl-methionine modification, protein processing, proteolysis	cytoplasm	cobalt ion binding, metal ion binding, methionyl aminopeptidase activity, peptidase activity
A_23_P121716	DOWN	-0.9146	0.0457	ANXA3	annexin A3	signal transduction	cytoplasm	calcium ion binding, calcium-dependent phospholipid binding, diphosphoinositol-polyphosphate diphosphatase activity, phospholipase A2 inhibitor activity
A_24_P710024	UP	0.9145	0.0175
A_23_P56380	DOWN	-0.9114	0.0794	ZC3H15	zinc finger CCCH-type containing 15			nucleic acid binding, zinc ion binding
A_23_P379794	DOWN	-0.9106	0.0909	PIGW	phosphatidylinositol glycan anchor biosynthesis, class W	GPI anchor biosynthetic process	endoplasmic reticulum, endoplasmic reticulum membrane, integral to membrane, membrane	acyltransferase activity, transferase activity; transferring acyl groups
A_23_P160406	DOWN	-0.9092	0.0856	KCTD3	potassium channel tetramerisation domain containing 3	potassium ion transport	membrane, voltage-gated potassium channel complex	protein binding, voltage-gated potassium channel activity
A_23_P102235	DOWN	-0.908	0.0555	SNRPG	small nuclear ribonucleoprotein polypeptide G	RNA splicing, mRNA processing, spliceosome assembly	nucleus, small nuclear ribonucleoprotein complex, spliceosome	RNA binding, protein binding
A_23_P250002	DOWN	-0.9069	0.0704	HACE1	HECT domain and ankyrin repeat containing, E3 ubiquitin protein ligase 1	protein modification process, ubiquitin cycle	intracellular	ligase activity, ubiquitin-protein ligase activity
A_23_P74799	DOWN	-0.9061	0.0811	SLC25A24	solute carrier family 25 (mitochondrial carrier; phosphate carrier), member 24	mitochondrial transport, transport	integral to membrane, membrane, mitochondrial inner membrane, mitochondrion	binding, calcium ion binding
A_23_P88194	DOWN	-0.9022	0.0379	SIP1	survival of motor neuron protein interacting protein 1	RNA splicing, spliceosome assembly	cytoplasm, nucleus, spliceosome	RNA splicing factor activity; transesterification mechanism, protein binding
A_24_P103886	DOWN	-0.9017	0.0868	IDI1	isopentenyl-diphosphate delta isomerase 1	carotenoid biosynthetic process, cholesterol biosynthetic process, isoprenoid biosynthetic process	peroxisome	hydrolase activity, isomerase activity, isopentenyl-diphosphate delta-isomerase activity, magnesium ion binding
AT_ssH_RR_5	UP	0.9002	0.0451
A_24_P64918	DOWN	-0.8997	0.0109	ZBTB1	zinc finger and BTB domain containing 1	regulation of transcription; DNA-dependent, transcription	intracellular, nucleus	DNA binding, metal ion binding, protein binding, zinc ion binding
A_23_P37441	DOWN	-0.8997	0.0456	B2M	beta-2-microglobulin	antigen processing and presentation of peptide antigen via MHC class I, immune response	MHC class I protein complex, extracellular region	antigen binding, protein binding
A_23_P51117	DOWN	-0.8993	0.0485	ETAA1	Ewing's tumor-associated antigen 1
A_23_P18493	DOWN	-0.8992	0.0777	PTPN13	protein tyrosine phosphatase, non-receptor type 13 (APO-1/CD95 (Fas)-associated phosphatase)	protein amino acid dephosphorylation	cytoplasm, cytoskeleton	hydrolase activity, non-membrane spanning protein tyrosine phosphatase activity, protein binding, structural molecule activity
A_32_P153725	DOWN	-0.8977	0.0379	KIAA1033	KIAA1033
A_32_P13852	UP	0.8971	0.0206
A_23_P5976	UP	0.8966	0.0515	ZSWIM1	zinc finger, SWIM-type containing 1			metal ion binding, zinc ion binding
A_23_P3856	DOWN	-0.8962	0.0526	ZFP1	zinc finger protein 1 homolog (mouse)	regulation of transcription; DNA-dependent, transcription	intracellular, nucleus	DNA binding, metal ion binding, zinc ion binding
A_23_P163216	DOWN	-0.8956	0.0374	ATP8B4	ATPase, Class I, type 8B, member 4	phospholipid transport, transport	integral to membrane, membrane	ATP binding, ATPase activity; coupled to transmembrane movement of ions; phosphorylative mechanism, hydrolase activity, magnesium ion binding, nucleotide binding, phospholipid-translocating ATPase activity
A_24_P157424	DOWN	-0.895	0.091	NCBP2	nuclear cap binding protein subunit 2, 20kDa	RNA splicing, mRNA transport, positive regulation of RNA export from nucleus, snRNA export from nucleus, transport	nucleus	RNA cap binding, nucleic acid binding, nucleotide binding, protein binding
A_23_P50907	DOWN	-0.8949	0.0789	ITGAV	integrin, alpha V (vitronectin receptor, alpha polypeptide, antigen CD51)	cell adhesion, cell-matrix adhesion, integrin-mediated signaling pathway	integrin complex, membrane	calcium ion binding, protein binding, receptor activity
A_23_P307940	DOWN	-0.8931	0.0228	CAPZA2	capping protein (actin filament) muscle Z-line, alpha 2	actin cytoskeleton organization and biogenesis, barbed-end actin filament capping, cell motility, protein complex assembly	F-actin capping protein complex	actin binding, protein binding
A_24_P132276	DOWN	-0.8918	0.0836	QRSL1	glutaminyl-tRNA synthase (glutamine-hydrolyzing)-like 1	translation		amidase activity
A_23_P117759	DOWN	-0.8918	0.0798	GRINL1A	glutamate receptor, ionotropic, N-methyl D-aspartate-like 1A		nuclear envelope	receptor activity
A_23_P202587	DOWN	-0.8892	0.004	KIAA1598	KIAA1598
A_32_P98940	UP	0.887	0.0617
A_23_P90333	DOWN	-0.8868	0.0378	ZNF404	zinc finger protein 404	regulation of transcription; DNA-dependent	intracellular, nucleus	metal ion binding, nucleic acid binding, zinc ion binding
A_23_P63908	DOWN	-0.8866	0.0989	TRUB1	TruB pseudouridine (psi) synthase homolog 1 (E. coli)	tRNA processing		isomerase activity, pseudouridylate synthase activity, tRNA-pseudouridine synthase activity
A_32_P68586	DOWN	-0.8862	0.0633	ARL1	ADP-ribosylation factor-like 1	small GTPase mediated signal transduction	Golgi apparatus, intracellular	GTP binding, GTPase activity, enzyme activator activity, nucleotide binding, protein binding
A_32_P228348	DOWN	-0.8861	0.0753
A_23_P162596	DOWN	-0.886	0.0633	ACTR6	ARP6 actin-related protein 6 homolog (yeast)		cytoskeleton	protein binding, structural molecule activity
A_23_P208238	DOWN	-0.8856	0.0411	ZNF137	zinc finger protein 137	regulation of transcription; DNA-dependent, transcription	intracellular, nucleus	metal ion binding, transcription factor activity, zinc ion binding
A_23_P434430	DOWN	-0.885	0.0908	ZNF439	zinc finger protein 439	regulation of transcription; DNA-dependent, transcription	intracellular, nucleus	DNA binding, metal ion binding, zinc ion binding
A_23_P123315	DOWN	-0.8848	0.0308
A_24_P91852	DOWN	-0.8832	0.0639	DYNLT3	dynein, light chain, Tctex-type 3	biological_process	cellular_component, dynein complex, microtubule	motor activity
A_23_P95599	DOWN	-0.8816	0.0913
A_32_P125589	UP	0.8814	0.0928
A_32_P233938	DOWN	-0.8807	0.0379	FAM133B	family with sequence similarity 133, member B
A_23_P4764	UP	0.8805	0.0818	INSR	insulin receptor	carbohydrate metabolic process, generation of precursor metabolites and energy, insulin receptor signaling pathway, male sex determination, organ morphogenesis, protein amino acid autophosphorylation, protein amino acid phosphorylation, protein heterotetramerization, signal transduction, transmembrane receptor protein tyrosine kinase signaling pathway	integral to plasma membrane, membrane, plasma membrane	ATP binding, PTB domain binding, SH2 domain binding, insulin binding, insulin receptor activity, insulin receptor substrate binding, nucleotide binding, phosphoinositide 3-kinase binding, receptor activity, receptor signaling protein tyrosine kinase activity, transferase activity, transmembrane receptor protein tyrosine kinase activity, transmembrane receptor protein tyrosine kinase signaling pro…
A_32_P117666	UP	0.8802	0.042
A_32_P79103	UP	0.8785	0.0263
A_23_P427217	DOWN	-0.878	0.0845	JMJD1C	jumonji domain containing 1C	chromatin modification, regulation of transcription; DNA-dependent, transcription	intracellular, nucleus	iron ion binding, metal ion binding, oxidoreductase activity, oxidoreductase activity; acting on single donors with incorporation of molecular oxygen; incorporation of two atoms of oxygen, protein binding, thyroid hormone receptor binding, zinc ion binding
A_23_P74794	DOWN	-0.8774	0.0485	ABCD3	ATP-binding cassette, sub-family D (ALD), member 3	peroxisomal long-chain fatty acid import, peroxisome organization and biogenesis, transport	integral to membrane, integral to peroxisomal membrane, membrane, mitochondrial inner membrane, mitochondrion, peroxisomal membrane, peroxisome	ATP binding, ATPase activity, ATPase activity; coupled to transmembrane movement of substances, nucleotide binding, protein binding
A_24_P414952	DOWN	-0.8772	0.0457	TMEM168	transmembrane protein 168		integral to membrane, membrane, transport vesicle
A_24_P25080	DOWN	-0.8768	0.0633	CBWD3	COBW domain containing 3
A_23_P933	DOWN	-0.8766	0.0709	RWDD3	RWD domain containing 3	protein modification process, ubiquitin cycle		small conjugating protein ligase activity
A_23_P2066	DOWN	-0.8759	0.0336	APIP	APAF1 interacting protein	apoptosis, negative regulation of apoptosis		identical protein binding, metal ion binding, zinc ion binding
A_24_P276583	DOWN	-0.874	0.0305	TMCO1	transmembrane and coiled-coil domains 1		endoplasmic reticulum, integral to membrane, membrane
A_23_P167828	DOWN	-0.8733	0.0419	RWDD1	RWD domain containing 1	protein modification process, ubiquitin cycle		protein binding, small conjugating protein ligase activity
A_23_P334795	UP	0.8724	0.026	LOC283588	hypothetical protein LOC283588
A_24_P21831	DOWN	-0.8723	0.0425	ZNF26	zinc finger protein 26	regulation of transcription; DNA-dependent	intracellular, nucleus	metal ion binding, nucleic acid binding, zinc ion binding
A_23_P205584	DOWN	-0.8718	0.0737
A_32_P196287	UP	0.8716	0.0728
A_32_P190049	DOWN	-0.8702	0.0699
A_23_P49610	DOWN	-0.8694	0.0457	MGC14376	hypothetical protein MGC14376
A_23_P25638	DOWN	-0.8692	0.0388	C13orf7	chromosome 13 open reading frame 7			metal ion binding, protein binding, zinc ion binding
A_24_P941866	UP	0.8668	0.034	LOC441108	hypothetical gene supported by AK128882
A_24_P926025	UP	0.8663	0.0772	DKFZp547E087	hypothetical gene LOC283846	biological_process	cellular_component, integral to membrane, membrane	molecular_function
A_32_P208200	UP	0.864	0.0482
A_23_P107903	UP	0.8637	0.0847	RGL3	ral guanine nucleotide dissociation stimulator-like 3	regulation of small GTPase mediated signal transduction, signal transduction	intracellular	Ral guanyl-nucleotide exchange factor activity, Ras GTPase binding, guanyl-nucleotide exchange factor activity, protein binding
A_24_P355967	UP	0.8614	0.0994	HTR2A	5-hydroxytryptamine (serotonin) receptor 2A	G-protein coupled receptor protein signaling pathway, serotonin receptor signaling pathway, signal transduction, synaptic transmission	integral to membrane, integral to plasma membrane, membrane	receptor activity, rhodopsin-like receptor activity, serotonin receptor activity
A_32_P111394	UP	0.8611	0.0137
A_23_P24365	DOWN	-0.8609	0.0617	ANKRD49	ankyrin repeat domain 49
A_24_P128057	UP	0.8606	0.0913	MBNL1	muscleblind-like (Drosophila)	embryonic limb morphogenesis, in utero embryonic development, muscle development, myoblast differentiation, nervous system development	cytoplasm, nucleus	double-stranded RNA binding, metal ion binding, nucleic acid binding, zinc ion binding
A_32_P13565	UP	0.8582	0.0378
A_23_P40059	DOWN	-0.8581	0.0443	PMS1	PMS1 postmeiotic segregation increased 1 (S. cerevisiae)	cell cycle, mismatch repair, negative regulation of progression through cell cycle, regulation of transcription; DNA-dependent	nucleus	ATP binding, DNA binding, GTP binding, mismatched DNA binding, nucleotide binding
A_23_P148969	DOWN	-0.8573	0.085	LRRC40	leucine rich repeat containing 40			protein binding
A_24_P357518	DOWN	-0.8562	0.0515	RPL21	ribosomal protein L21	translation	cytosolic large ribosomal subunit (sensu Eukaryota, intracellular, ribosome	RNA binding, structural constituent of ribosome
A_23_P163113	DOWN	-0.8559	0.0687	PRPF39	PRP39 pre-mRNA processing factor 39 homolog (S. cerevisiae)	RNA processing, RNA splicing, mRNA processing	intracellular, nucleus	binding
A_24_P93052	DOWN	-0.8551	0.092
A_24_P943106	DOWN	-0.854	0.091	SR140	U2-associated SR140 protein	RNA processing		RNA binding, nucleotide binding
A_32_P198923	UP	0.851	0.0845	YWHAZ	tyrosine 3-monooxygenase/tryptophan 5-monooxygenase activation protein, zeta polypeptide	anti-apoptosis, protein targeting, signal transduction	cytoplasm, mitochondrion, nucleus	monooxygenase activity, protein domain specific binding, transcription factor binding
A_23_P122174	DOWN	-0.8509	0.0841	XRCC4	X-ray repair complementing defective repair in Chinese hamster cells 4	DNA recombination, double-strand break repair via nonhomologous end joining	nucleus	protein binding
A_24_P63522	DOWN	-0.8498	0.0376	HMGCS1	3-hydroxy-3-methylglutaryl-Coenzyme A synthase 1 (soluble)	acetyl-CoA metabolic process, cholesterol biosynthetic process, lipid metabolic process	cytoplasm, soluble fraction	hydroxymethylglutaryl-CoA synthase activity, transferase activity
A_32_P178945	DOWN	-0.8483	0.056	YOD1	YOD1 OTU deubiquinating enzyme 1 homolog (S. cerevisiae)	ubiquitin cycle	intracellular	cysteine-type peptidase activity, metal ion binding, nucleic acid binding, zinc ion binding
A_23_P161091	DOWN	-0.848	0.0457	ZMYM1	zinc finger, MYM-type 1		nucleus	metal ion binding, protein dimerization activity, zinc ion binding
A_23_P43141	DOWN	-0.8476	0.0683	EIF3S6	eukaryotic translation initiation factor 3, subunit 6 48kDa	regulation of translational initiation, translation	eukaryotic translation initiation factor 3 complex	protein binding, translation initiation factor activity
A_32_P170759	DOWN	-0.8476	0.0704	ATE1	arginyltransferase 1	protein arginylation, regulation of protein catabolic process, ubiquitin cycle	cytoplasm, nucleus	acyltransferase activity, arginyltransferase activity, transferase activity
A_23_P106131	DOWN	-0.8472	0.0699	KTN1	kinectin 1 (kinesin receptor)	microtubule-based movement	endoplasmic reticulum, endoplasmic reticulum membrane, integral to plasma membrane, membrane, membrane fraction	molecular_function, receptor activity
A_24_P149023	DOWN	-0.8471	0.0872	SCAMP1	secretory carrier membrane protein 1	post-Golgi vesicle-mediated transport, protein transport	integral to membrane, membrane, membrane fraction
A_32_P170444	DOWN	-0.8464	0.0456	SUB1	SUB1 homolog (S. cerevisiae)	regulation of transcription from RNA polymerase II promoter, transcription	nucleus, transcription factor complex	DNA binding, protein binding, single-stranded DNA binding, transcription coactivator activity
A_32_P95397	DOWN	-0.8463	0.0989	ITGB1	integrin, beta 1 (fibronectin receptor, beta polypeptide, antigen CD29 includes MDF2, MSK12)	cell adhesion, cell migration, cell-matrix adhesion, cellular defense response, homophilic cell adhesion, integrin-mediated signaling pathway, multicellular organismal development	integral to membrane, integrin complex, membrane, ruffle	identical protein binding, protein binding, protein heterodimerization activity, receptor activity
A_24_P942743	DOWN	-0.8458	0.0862	ZFY	zinc finger protein, Y-linked	regulation of transcription; DNA-dependent	intracellular, nucleus	DNA binding, metal ion binding, transcription regulator activity, zinc ion binding
A_32_P101689	DOWN	-0.8454	0.056	FAM3C	family with sequence similarity 3, member C	biological_process	extracellular region	cytokine activity
A_24_P724984	DOWN	-0.8451	0.0617
A_23_P53668	DOWN	-0.8449	0.0689	NFYB	nuclear transcription factor Y, beta	positive regulation of transcription; DNA-dependent, transcription	CCAAT-binding factor complex, intracellular, nucleus	protein binding, sequence-specific DNA binding, transcription factor activity
A_23_P255663	DOWN	-0.8449	0.0937	MANEA	mannosidase, endo-alpha		integral to membrane, membrane	glycoprotein endo-alpha-1;2-mannosidase activity, hydrolase activity
A_23_P4462	DOWN	-0.8441	0.0999
A_23_P336612	DOWN	-0.8425	0.0242	C15orf26	chromosome 15 open reading frame 26
A_32_P13081	UP	0.8411	0.0827
A_23_P99473	DOWN	-0.8407	0.0158	UPF3A	UPF3 regulator of nonsense transcripts homolog A (yeast)	mRNA catabolic process; nonsense-mediated decay, mRNA transport, transport	cytoplasm, nucleus	RNA binding, nucleocytoplasmic transporter activity, nucleotide binding, protein binding
A_23_P200160	DOWN	-0.8402	0.0409	CFH	complement factor H	complement activation; alternative pathway	extracellular space
A_24_P728115	UP	0.8396	0.0357
A_24_P252078	UP	0.8396	0.0591	BTN3A2	butyrophilin, subfamily 3, member A2	biological_process	cellular_component, integral to membrane, membrane	molecular_function
A_23_P76951	DOWN	-0.8384	0.0908	TXNDC1	thioredoxin domain containing 1	DNA replication, ER to Golgi vesicle-mediated transport, anti-apoptosis, cell proliferation, cell redox homeostasis, electron transport, leukocyte activation, positive regulation of growth, positive regulation of transcription; DNA-dependent, response to stress, signal transduction, transport	endoplasmic reticulum, endoplasmic reticulum membrane, integral to membrane, membrane, membrane fraction	arsenate reductase (thioredoxin, thiol-disulfide exchange intermediate activity
A_23_P128698	DOWN	-0.8374	0.0812	SPRY2	sprouty homolog 2 (Drosophila)	branching morphogenesis of a tube, cell fate commitment, cell-cell signaling, inner ear morphogenesis, lung development, multicellular organismal development, negative regulation of MAPK activity, organ morphogenesis, regulation of signal transduction, sensory perception of sound	membrane, microtubule	protein binding
A_24_P102512	UP	0.8369	0.0233	CABIN1	calcineurin binding protein 1	cell surface receptor linked signal transduction, chromatin modification	nucleus	binding, protein phosphatase inhibitor activity
A_24_P563068	UP	0.8357	0.091
A_23_P37636	DOWN	-0.8354	0.0939	FAM96A	family with sequence similarity 96, member A
A_24_P62530	DOWN	-0.8353	0.0239	RHOU	ras homolog gene family, member U	small GTPase mediated signal transduction	intracellular, membrane	GTP binding, nucleotide binding
A_23_P13822	DOWN	-0.8344	0.0773	STYK1	serine/threonine/tyrosine kinase 1	protein amino acid phosphorylation	integral to membrane, plasma membrane	ATP binding, nucleotide binding, protein-tyrosine kinase activity, transferase activity
A_23_P99693	DOWN	-0.8339	0.0968	ZBTB1	zinc finger and BTB domain containing 1	regulation of transcription; DNA-dependent, transcription	intracellular, nucleus	DNA binding, metal ion binding, protein binding, zinc ion binding
A_32_P76602	UP	0.8335	0.0999
A_23_P127279	DOWN	-0.8333	0.0425	FAM35A	family with sequence similarity 35, member A
A_23_P170110	UP	0.8326	0.0505
A_32_P147658	UP	0.8316	0.0376
A_23_P50108	DOWN	-0.8307	0.0515	NDC80	NDC80 homolog, kinetochore complex component (S. cerevisiae)	cell cycle, cell division, mitotic sister chromatid segregation, phosphoinositide-mediated signaling, spindle organization and biogenesis	chromosome; pericentric region, nucleus	protein binding
A_23_P18598	DOWN	-0.8303	0.0639	PI4K2B	phosphatidylinositol 4-kinase type 2 beta		membrane	1-phosphatidylinositol 4-kinase activity, kinase activity, phosphotransferase activity; alcohol group as acceptor, transferase activity
A_32_P43878	UP	0.8296	0.028
A_23_P427103	UP	0.8295	0.0865
A_23_P156842	DOWN	-0.8282	0.0876	EEF1E1	eukaryotic translation elongation factor 1 epsilon 1	DNA repair, embryonic development, negative regulation of cell proliferation, positive regulation of DNA damage response; signal transduction by p53 class mediator, positive regulation of apoptosis, translation	aminoacyl-tRNA synthetase multienzyme complex, cytoplasm, nucleus	protein binding
A_24_P179351	DOWN	-0.8271	0.0937	TPT1	tumor protein, translationally-controlled 1	anti-apoptosis, calcium ion homeostasis, calcium ion transport, regulation of apoptosis	cytoplasm, extracellular space, multivesicular body, tubulin complex	calcium ion binding
A_23_P3922	UP	0.827	0.0435	FLJ11710	hypothetical protein FLJ11710
A_24_P623808	UP	0.8268	0.0409
A_23_P70328	DOWN	-0.8262	0.0498	CENPQ	centromere protein Q		chromosome, chromosome; pericentric region, nucleus
A_23_P149775	DOWN	-0.8262	0.0827	ARHGAP12	Rho GTPase activating protein 12	signal transduction	intracellular	GTPase activator activity
A_23_P9574	DOWN	-0.8252	0.0323	ECT2	epithelial cell transforming sequence 2 oncogene	intracellular signaling cascade, positive regulation of I-kappaB kinase/NF-kappaB cascade, regulation of Rho protein signal transduction	intracellular	Rho guanyl-nucleotide exchange factor activity, guanyl-nucleotide exchange factor activity, protein binding, signal transducer activity
A_23_P302550	DOWN	-0.8248	0.088	RGS18	regulator of G-protein signalling 18	negative regulation of signal transduction, regulation of G-protein coupled receptor protein signaling pathway	cytoplasm	GTPase activator activity, regulator of G-protein signaling activity, signal transducer activity
A_23_P258570	DOWN	-0.8231	0.0933	PSMD10	proteasome (prosome, macropain) 26S subunit, non-ATPase, 10		cytosol, proteasome regulatory particle (sensu Eukaryota, protein complex	protein binding
A_23_P254079	DOWN	-0.823	0.0456	GENX-3414	genethonin 1	carbohydrate metabolic process, muscle contraction	integral to plasma membrane, membrane, membrane fraction	carbohydrate binding, catalytic activity
A_23_P121825	DOWN	-0.8207	0.056	FLJ13611	hypothetical protein FLJ13611
A_24_P255252	DOWN	-0.8204	0.0818
A_24_P165595	DOWN	-0.8188	0.0633	ARL5A	ADP-ribosylation factor-like 5A	small GTPase mediated signal transduction	intracellular	GTP binding, nucleotide binding
A_32_P8857	DOWN	-0.8178	0.0669
A_23_P99579	DOWN	-0.8175	0.0708	C14orf142	chromosome 14 open reading frame 142
A_23_P371039	DOWN	-0.8175	0.0772	NTSR1	neurotensin receptor 1 (high affinity)	G-protein coupled receptor protein signaling pathway, adult locomotory behavior, signal transduction, synaptic transmission	Golgi apparatus, endoplasmic reticulum, integral to plasma membrane, membrane	neurotensin receptor activity; G-protein coupled, receptor activity, rhodopsin-like receptor activity
A_32_P69465	DOWN	-0.8172	0.0384
A_23_P214108	DOWN	-0.8153	0.0856	TPMT	thiopurine S-methyltransferase	metabolic process, nucleobase; nucleoside; nucleotide and nucleic acid metabolic process	cytoplasm	methyltransferase activity, thiopurine S-methyltransferase activity, transferase activity
A_23_P92614	DOWN	-0.814	0.0305	HEL308	DNA helicase HEL308			ATP binding, ATP-dependent helicase activity, hydrolase activity, nucleic acid binding
A_23_P37275	DOWN	-0.8122	0.0617	CGRRF1	cell growth regulator with ring finger domain 1	cell cycle, cell cycle arrest, negative regulation of cell proliferation, response to stress		metal ion binding, protein binding, zinc ion binding
A_24_P315564	UP	0.8101	0.0635	LOC646253	similar to Protein C11orf2 (Another new gene 2 protein)
A_23_P47904	DOWN	-0.8088	0.0878	CCDC65	coiled-coil domain containing 65			oxidoreductase activity, transition metal ion binding
A_23_P115861	DOWN	-0.8077	0.06	ZNF485	zinc finger protein 485	regulation of transcription; DNA-dependent, transcription	intracellular, nucleus	DNA binding, metal ion binding, zinc ion binding
A_24_P243749	DOWN	-0.8072	0.0815	PDK4	pyruvate dehydrogenase kinase, isozyme 4	carbohydrate metabolic process, glucose metabolic process, peptidyl-histidine phosphorylation, phosphorylation	mitochondrial inner membrane, mitochondrion	ATP binding, [pyruvate dehydrogenase (lipoamide, protein histidine kinase activity
A_24_P646185	DOWN	-0.8062	0.056	DKFZP686E2158	hypothetical protein LOC643155
A_24_P165998	UP	0.8061	0.0565	GATA2	GATA binding protein 2	cell fate determination, cell maturation, neuron differentiation, phagocytosis, pituitary gland development, positive regulation of phagocytosis, regulation of transcription; DNA-dependent, transcription, transcription from RNA polymerase II promoter	nucleus	metal ion binding, protein binding, sequence-specific DNA binding, transcription factor activity, zinc ion binding
A_24_P387609	DOWN	-0.8058	0.0827	ISCA1	iron-sulfur cluster assembly 1 homolog (S. cerevisiae)		mitochondrion	iron ion binding, iron-sulfur cluster binding, metal ion binding
A_23_P68472	DOWN	-0.8037	0.0865	DPM1	dolichyl-phosphate mannosyltransferase polypeptide 1, catalytic subunit	GPI anchor biosynthetic process, protein amino acid C-linked glycosylation via 2'-alpha-mannosyl-L-tryptophan, protein amino acid O-linked mannosylation	endoplasmic reticulum, endoplasmic reticulum membrane, mannosyltransferase complex	dolichyl-phosphate beta-D-mannosyltransferase activity, dolichyl-phosphate-mannose-protein mannosyltransferase activity, protein binding, transferase activity; transferring glycosyl groups
A_24_P697493	UP	0.8033	0.0675
A_32_P20240	DOWN	-0.8022	0.0379	SP3	Sp3 transcription factor	regulation of transcription; DNA-dependent, transcription	intracellular, nucleus	DNA binding, metal ion binding, nucleic acid binding, protein binding, transcriptional activator activity, transcriptional repressor activity, zinc ion binding
A_23_P309865	DOWN	-0.8021	0.0265	ZNF449	zinc finger protein 449	regulation of transcription; DNA-dependent, transcription	intracellular, nucleus	metal ion binding, transcription factor activity, zinc ion binding
A_23_P101193	DOWN	-0.802	0.0781	MYO5B	myosin VB		myosin complex	ATP binding, actin binding, calmodulin binding, motor activity, nucleotide binding
A_23_P310068	DOWN	-0.8016	0.0876	C12orf29	chromosome 12 open reading frame 29
A_32_P128496	DOWN	-0.7997	0.056
A_23_P205808	DOWN	-0.7994	0.0305	PLDN	pallidin homolog (mouse)	melanocyte differentiation, membrane fusion, pigmentation, synaptic vesicle docking during exocytosis	cellular_component, endosome, membrane	identical protein binding, syntaxin-13 binding
A_24_P203103	DOWN	-0.799	0.0554	SH2D1A	SH2 domain protein 1A, Duncan's disease (lymphoproliferative syndrome)	cell-cell signaling, cellular defense response, intracellular signaling cascade	cytoplasm	SH3/SH2 adaptor activity
A_23_P93562	DOWN	-0.7979	0.092	SESN1	sestrin 1	cell cycle arrest, negative regulation of cell proliferation, response to DNA damage stimulus	nucleus
A_23_P63789	DOWN	-0.7968	0.0893	ZWINT	ZW10 interactor	cell cycle, cell division, establishment of cellular localization, mitotic checkpoint, mitotic sister chromatid segregation, phosphoinositide-mediated signaling, spindle organization and biogenesis	kinetochore, nucleus	protein N-terminus binding
A_23_P30956	DOWN	-0.7963	0.0811	KIAA0776	KIAA0776			protein binding
A_24_P81965	DOWN	-0.7945	0.0435	RAP2A	RAP2A, member of RAS oncogene family	signal transduction, small GTPase mediated signal transduction	intracellular, membrane	GTP binding, GTPase activity, nucleotide binding
A_24_P200162	DOWN	-0.7927	0.0505	HIGD1A	HIG1 domain family, member 1A		integral to membrane, membrane, protein complex	protein binding
A_32_P89087	UP	0.7922	0.097
A_32_P1647	UP	0.7918	0.056
A_23_P259328	DOWN	-0.7905	0.0865	PEX3	peroxisomal biogenesis factor 3	peroxisome organization and biogenesis	integral to peroxisomal membrane, integral to plasma membrane, membrane, peroxisome	protein binding
A_32_P176819	DOWN	-0.7904	0.0967	CMAH	cytidine monophosphate-N-acetylneuraminic acid hydroxylase (CMP-N-acetylneuraminate monooxygenase)	biological_process	cytoplasm	CMP-N-acetylneuraminate monooxygenase activity
A_23_P23074	DOWN	-0.79	0.0894	IFI44	interferon-induced protein 44	response to virus	cytoplasm
A_24_P90097	DOWN	-0.7898	0.0555	ADD3	adducin 3 (gamma)		cytoskeleton, membrane	calmodulin binding, metal ion binding, structural constituent of cytoskeleton
A_32_P15320	DOWN	-0.7898	0.0928	EEF1A1	eukaryotic translation elongation factor 1 alpha 1	translation, translational elongation	cytoplasm, eukaryotic translation elongation factor 1 complex	GTP binding, GTPase activity, nucleotide binding, protein binding, translation elongation factor activity
A_32_P23517	DOWN	-0.7892	0.0956
A_24_P725891	UP	0.789	0.034	DKFZp547E087	hypothetical gene LOC283846	biological_process	cellular_component, integral to membrane, membrane	molecular_function
A_23_P29735	UP	0.789	0.092	BSN	bassoon (presynaptic cytomatrix protein)	synaptic transmission	cytoskeleton, nucleus, synapse, synaptosome	metal ion binding, structural constituent of cytoskeleton, zinc ion binding
A_23_P94009	DOWN	-0.7889	0.0689	LSM8	LSM8 homolog, U6 small nuclear RNA associated (S. cerevisiae)	RNA splicing, nuclear mRNA splicing; via spliceosome	nucleus, ribonucleoprotein complex	RNA binding, U6 snRNA binding, protein binding
A_23_P210274	DOWN	-0.7885	0.0733	PREI3	preimplantation protein 3	transport	membrane	metal ion binding, protein binding, zinc ion binding
A_23_P148584	DOWN	-0.7878	0.0204	DOCK11	dedicator of cytokinesis 11			GTP binding, GTPase binding, guanyl-nucleotide exchange factor activity
A_23_P215875	DOWN	-0.7869	0.0706	WDSOF1	WD repeats and SOF1 domain containing
A_32_P43349	UP	0.7868	0.0722	LOC400456	hypothetical gene supported by BC040875
A_32_P216122	UP	0.7866	0.0216
A_23_P254702	DOWN	-0.7862	0.0908	DEK	DEK oncogene (DNA binding)	regulation of transcription from RNA polymerase II promoter, signal transduction, viral genome replication	nucleus	DNA binding, histone binding, specific RNA polymerase II transcription factor activity
A_24_P160920	DOWN	-0.7861	0.0849
A_23_P99985	DOWN	-0.7853	0.092	HMGB1	high-mobility group box 1	DNA recombination, DNA repair, DNA unwinding during replication, anti-apoptosis, base-excision repair; DNA ligation, establishment and/or maintenance of chromatin architecture, negative regulation of transcriptional preinitiation complex formation, regulation of transcription from RNA polymerase II promoter, regulation of transcription; DNA-dependent, signal transduction	chromatin, condensed chromosome, nucleus	DNA bending activity, DNA binding, transcription factor binding
A_23_P406928	UP	0.7851	0.0378			ATP synthesis coupled electron transport, mitochondrial electron transport; NADH to ubiquinone	integral to membrane, membrane, mitochondrial respiratory chain complex I, mitochondrion	NADH dehydrogenase (ubiquinone, oxidoreductase activity
A_32_P198706	UP	0.7848	0.0778
A_24_P256692	DOWN	-0.7844	0.0827	MIA3	melanoma inhibitory activity family, member 3
A_24_P54220	DOWN	-0.7828	0.0752	FASLG	Fas ligand (TNF superfamily, member 6)	apoptosis, cell-cell signaling, immune response, induction of apoptosis, positive regulation of I-kappaB kinase/NF-kappaB cascade, signal transduction	extracellular region, extracellular space, integral to plasma membrane, membrane	cytokine activity, signal transducer activity, tumor necrosis factor receptor binding
A_23_P63829	DOWN	-0.782	0.0456	HSPA14	heat shock 70kDa protein 14			ATP binding, nucleotide binding
A_24_P178602	DOWN	-0.7817	0.0555	ZNF600	zinc finger protein 600	regulation of transcription; DNA-dependent, transcription	intracellular, nucleus	DNA binding, metal ion binding, nucleic acid binding, zinc ion binding
A_32_P85880	UP	0.7811	0.0481
A_23_P98744	UP	0.7805	0.0798	OR52K2	olfactory receptor, family 52, subfamily K, member 2	G-protein coupled receptor protein signaling pathway, response to stimulus, sensory perception of smell, signal transduction	integral to membrane, membrane	olfactory receptor activity, receptor activity
A_24_P385376	DOWN	-0.7798	0.0172	DPH5	DPH5 homolog (S. cerevisiae)	metabolic process, peptidyl-diphthamide biosynthetic process from peptidyl-histidine		diphthine synthase activity, methyltransferase activity, transferase activity
A_32_P61975	UP	0.7795	0.0689
A_23_P255591	DOWN	-0.7787	0.0344	ZNF268	zinc finger protein 268	regulation of transcription; DNA-dependent, transcription	intracellular, nucleus	metal ion binding, nucleic acid binding, transcription factor activity, zinc ion binding
A_23_P112452	DOWN	-0.7786	0.0531	GGTA1	glycoprotein, alpha-galactosyltransferase 1	carbohydrate metabolic process	membrane	transferase activity; transferring hexosyl groups
A_32_P887687	DOWN	-0.7782	0.0334	LOC400756	hypothetical gene supported by BC030752
A_23_P359870	UP	0.7761	0.056	C8orf16	chromosome 8 open reading frame 16
A_24_P278008	DOWN	-0.774	0.0857	DCTN6	dynactin 6	lipid biosynthetic process, mitochondrion organization and biogenesis	cytoskeleton, dynactin complex, mitochondrion	acyltransferase activity, catalytic activity, dynein binding
A_32_P224911	DOWN	-0.774	0.0375	TATDN1	TatD DNase domain containing 1
A_24_P321511	DOWN	-0.7727	0.0971	GOLT1B	golgi transport 1 homolog B (S. cerevisiae)	positive regulation of I-kappaB kinase/NF-kappaB cascade, protein transport, vesicle-mediated transport	endoplasmic reticulum, integral to membrane, membrane	signal transducer activity
A_32_P129800	UP	0.7717	0.056
A_32_P196047	DOWN	-0.7712	0.0956	DPY19L4	dpy-19-like 4 (C. elegans)
A_23_P410482	UP	0.771	0.0798	GABRG2	gamma-aminobutyric acid (GABA) A receptor, gamma 2	chloride transport, gamma-aminobutyric acid signaling pathway, ion transport, synaptic transmission	integral to membrane, integral to plasma membrane, postsynaptic membrane	GABA-A receptor activity, benzodiazepine receptor activity, chloride channel activity, chloride ion binding, extracellular ligand-gated ion channel activity, ion channel activity, neurotransmitter receptor activity, protein binding
A_23_P60002	DOWN	-0.7692	0.0577	TTC35	tetratricopeptide repeat domain 35		endoplasmic reticulum, nucleus	binding
A_32_P103162	UP	0.7685	0.0707
A_24_P312325	UP	0.7677	0.084	C8orf15	chromosome 8 open reading frame 15
A_23_P209962	DOWN	-0.7674	0.078	SMC6	structural maintenance of chromosomes 6	DNA recombination, DNA repair	chromosome, intracellular, nucleus	ATP binding, nucleotide binding
A_32_P208733	UP	0.7671	0.0956	C8orf53	chromosome 8 open reading frame 53
A_23_P147404	DOWN	-0.7665	0.0722
A_23_P421513	DOWN	-0.7656	0.0481	LOC220594	TL132 protein	ubiquitin-dependent protein catabolic process		ubiquitin thiolesterase activity
A_23_P120335	DOWN	-0.7652	0.091	MTX2	metaxin 2	mitochondrial transport, protein transport	membrane, mitochondrial outer membrane, mitochondrion, outer membrane
A_23_P207299	DOWN	-0.764	0.0894	LOC51136	PTD016 protein			metal ion binding, protein binding, zinc ion binding
A_32_P116997	UP	0.763	0.0753
A_23_P166964	DOWN	-0.7621	0.0813	TFDP2	transcription factor Dp-2 (E2F dimerization partner 2)	DNA metabolic process, cell cycle, regulation of transcription from RNA polymerase II promoter, regulation of transcription; DNA-dependent, transcription	nucleus, transcription factor complex	transcription cofactor activity, transcription factor activity
A_32_P10495	DOWN	-0.7613	0.0798
A_24_P180165	UP	0.7597	0.0326	IL1RAP	interleukin 1 receptor accessory protein	immune response, inflammatory response, protein complex assembly	integral to plasma membrane, membrane	interleukin-1 receptor activity, protein binding, transmembrane receptor activity
A_24_P240338	DOWN	-0.7577	0.0894	CENPC1	centromere protein C 1		chromosome, kinetochore, nucleus	DNA binding
A_32_P203300	DOWN	-0.7576	0.0902			regulation of translation, translation, translational initiation, viral protein biosynthetic process	cytoplasm	RNA binding, protein binding, translation initiation factor activity
A_24_P662177	UP	0.7574	0.056
A_23_P63655	DOWN	-0.757	0.0937	ATP5C1	ATP synthase, H+ transporting, mitochondrial F1 complex, gamma polypeptide 1	ATP synthesis coupled proton transport, generation of precursor metabolites and energy, ion transport, proton transport	membrane, membrane fraction, mitochondrial proton-transporting ATP synthase complex, mitochondrion, proton-transporting ATP synthase complex; catalytic core F(1, proton-transporting two-sector ATPase complex	hydrogen ion transporting ATP synthase activity; rotational mechanism, hydrogen ion transporting ATPase activity; rotational mechanism, hydrolase activity, metal ion binding, transporter activity
A_23_P140069	DOWN	-0.7558	0.0639	FBXL3	F-box and leucine-rich repeat protein 3	protein ubiquitination	nucleus, ubiquitin ligase complex	ubiquitin-protein ligase activity
A_24_P266131	UP	0.7538	0.089	FSTL4	follistatin-like 4			calcium ion binding
A_23_P168105	UP	0.7526	0.0859	EGFL8	EGF-like-domain, multiple 8	in utero embryonic development	integral to membrane	calcium ion binding, palmitoyl-(protein
A_32_P12703	UP	0.7492	0.0576
A_23_P94911	DOWN	-0.7487	0.0999	ZNF283	zinc finger protein 283	regulation of transcription; DNA-dependent, transcription	intracellular, nucleus	DNA binding, metal ion binding, nucleic acid binding, zinc ion binding
A_24_P692566	UP	0.7479	0.0989
A_23_P162279	DOWN	-0.7463	0.0937	CCDC91	coiled-coil domain containing 91	protein transport	membrane
A_23_P205336	DOWN	-0.7458	0.0434	C14orf129	chromosome 14 open reading frame 129			protein binding
A_23_P347048	DOWN	-0.7456	0.042	SGPP1	sphingosine-1-phosphate phosphatase 1	apoptosis, sphinganine-1-phosphate metabolic process, sphingolipid metabolic process, sphingosine metabolic process	endoplasmic reticulum, integral to membrane, membrane, membrane fraction	hydrolase activity, sphingosine-1-phosphate phosphatase activity
A_23_P77274	DOWN	-0.7455	0.0884	UBE2Q2	ubiquitin-conjugating enzyme E2Q (putative) 2	protein modification process, ubiquitin cycle		ATP binding, ligase activity, nucleotide binding, ubiquitin-protein ligase activity
A_24_P476086	DOWN	-0.745	0.0995	KPNA5	karyopherin alpha 5 (importin alpha 6)	NLS-bearing substrate import into nucleus, intracellular protein transport, protein import into nucleus	cytoplasm, nuclear pore, nucleus	binding, protein binding, protein transporter activity
A_32_P163036	DOWN	-0.7385	0.0999
A_24_P924462	UP	0.7382	0.0528	PRKCZ	protein kinase C, zeta	anti-apoptosis, intracellular signaling cascade, protein amino acid phosphorylation	cytoplasm, membrane fraction, plasma membrane	ATP binding, atypical protein kinase C activity, diacylglycerol binding, metal ion binding, nucleotide binding, protein binding, protein serine/threonine kinase activity, transferase activity, zinc ion binding
A_24_P409219	DOWN	-0.7369	0.0894	CCDC132	coiled-coil domain containing 132
A_23_P254978	DOWN	-0.7369	0.092	TATDN1	TatD DNase domain containing 1
A_23_P168656	DOWN	-0.7329	0.0878	GTPBP10	GTP-binding protein 10 (putative)		intracellular	GTP binding
A_32_P36481	DOWN	-0.7328	0.0683	LOC647502	similar to angiogenic factor VG5Q
A_23_P36865	DOWN	-0.7315	0.0798	CEP290	centrosomal protein 290kDa	eye photoreceptor cell development, hindbrain development, otic vesicle formation, pronephros development, protein transport	cell surface, centrosome, cytoplasm, cytosol, gamma-tubulin complex, nucleus, photoreceptor connecting cilium	microtubule minus-end binding, protein binding, transcriptional activator activity
A_23_P209269	DOWN	-0.7306	0.0762	PPM1B	protein phosphatase 1B (formerly 2C), magnesium-dependent, beta isoform	protein amino acid dephosphorylation	protein serine/threonine phosphatase complex	catalytic activity, hydrolase activity, magnesium ion binding, manganese ion binding, protein binding, protein phosphatase type 2C activity
A_24_P120380	DOWN	-0.7284	0.0798	PIGY	phosphatidylinositol glycan anchor biosynthesis, class Y	GPI anchor biosynthetic process, positive regulation of metabolic process	endoplasmic reticulum, endoplasmic reticulum membrane, glycosylphosphatidylinositol-N-acetylglucosaminyltransferase (GPI-GnT, integral to membrane, membrane, mitochondrion	protein binding
A_32_P182458	UP	0.7282	0.0255
A_24_P334456	DOWN	-0.728	0.0913	ADAMTS6	ADAM metallopeptidase with thrombospondin type 1 motif, 6	proteolysis	extracellular matrix, proteinaceous extracellular matrix	metal ion binding, metalloendopeptidase activity, peptidase activity, zinc ion binding
A_23_P121596	DOWN	-0.7277	0.0555	PPBP	pro-platelet basic protein (chemokine (C-X-C motif) ligand 7)	cell proliferation, chemotaxis, defense response to bacterium, glucose transport, immune response	extracellular region, extracellular space	chemokine activity, glucose transporter activity, growth factor activity
A_23_P156632	DOWN	-0.7259	0.0815	PGBD1	piggyBac transposable element derived 1	regulation of transcription; DNA-dependent	membrane, nucleus	scavenger receptor activity, transcription factor activity
A_24_P707860	UP	0.7256	0.0647	LOC730957	similar to filaggrin
A_24_P926993	DOWN	-0.7213	0.0457
A_32_P226205	UP	0.7211	0.0798	ZFHX2	zinc finger homeobox 2	regulation of transcription; DNA-dependent	intracellular, nucleus	metal ion binding, sequence-specific DNA binding, transcription factor activity, zinc ion binding
A_32_P14463	UP	0.7161	0.0587
A_23_P111712	DOWN	-0.7158	0.0811	MTERF	mitochondrial transcription termination factor	RNA transcription termination from mitochondrial promoter, regulation of transcription; DNA-dependent, transcription	mitochondrion	DNA binding, double-stranded DNA binding, transcription termination factor activity
A_24_P487736	DOWN	-0.7152	0.097	CXorf23	chromosome X open reading frame 23			receptor activity
A_32_P110505	DOWN	-0.7148	0.0806	LOC646644	hypothetical LOC646644
A_23_P151018	DOWN	-0.7092	0.0971	LEMD3	LEM domain containing 3		integral to membrane, integral to nuclear inner membrane, membrane, membrane fraction, nuclear envelope, nucleus	nucleotide binding
A_24_P179183	DOWN	-0.7091	0.0913	ANKRD12	ankyrin repeat domain 12		nucleus
A_32_P162250	DOWN	-0.7082	0.0902	ARHGAP18	Rho GTPase activating protein 18	signal transduction	intracellular	GTPase activator activity, protein binding
A_24_P755069	DOWN	-0.7078	0.0409
A_24_P406034	DOWN	-0.7072	0.092	SLC35A1	solute carrier family 35 (CMP-sialic acid transporter), member A1	CMP-sialic acid transport, carbohydrate metabolic process, carbohydrate transport, nucleotide-sugar transport, protein modification process	Golgi apparatus, Golgi membrane, integral to membrane, integral to plasma membrane, membrane	CMP-sialic acid transporter activity, nucleotide-sugar transporter activity, sugar porter activity
A_23_P76159	DOWN	-0.7049	0.0889	EEA1	early endosome antigen 1	early endosome to late endosome transport, synaptic vesicle to endosome fusion, vesicle fusion	cytoplasm, cytosol, early endosome, extrinsic to plasma membrane, intracellular, membrane fraction	GTP-dependent protein binding, calmodulin binding, metal ion binding, nucleic acid binding, phosphatidylinositol binding, protein homodimerization activity, zinc ion binding
A_23_P157465	DOWN	-0.7016	0.0928	UBXD6	UBX domain containing 6	single fertilization
A_32_P105940	UP	0.7005	0.0683
A_24_P868992	UP	0.7003	0.0408
A_23_P354341	DOWN	-0.6975	0.0753	CD160	CD160 molecule	cell proliferation, cell surface receptor linked signal transduction, cellular defense response	anchored to plasma membrane, membrane	GPI anchor binding, MHC class I receptor activity, receptor activity, receptor binding
A_24_P943840	DOWN	-0.695	0.0815	NDNL2	necdin-like 2	regulation of cell growth, regulation of transcription; DNA-dependent	nucleus	protein binding
A_23_P138631	DOWN	-0.6885	0.0965	SMC3	structural maintenance of chromosomes 3	DNA mediated transformation, DNA repair, cell cycle, cell division, meiosis, mitosis, mitotic spindle organization and biogenesis, regulation of transcription; DNA-dependent, signal transduction, sister chromatid cohesion	basement membrane, cohesin complex, cytoplasm, nuclear chromosome, nuclear matrix, nucleus, spindle pole	ATP binding, ATPase activity, dynein binding, microtubule motor activity, nucleotide binding, protein heterodimerization activity, sequence-specific DNA binding, transcription factor activity
A_32_P126928	DOWN	-0.6863	0.091	IER3IP1	immediate early response 3 interacting protein 1		endoplasmic reticulum, integral to membrane, membrane
A_32_P144326	DOWN	-0.6809	0.0772
A_23_P57577	UP	0.6734	0.0773	SULT4A1	sulfotransferase family 4A, member 1	biological_process, lipid metabolic process, steroid metabolic process	cytosol	sulfotransferase activity, transferase activity
A_23_P60210	DOWN	-0.6702	0.0697	RLN1	relaxin 1	pregnancy, signal transduction	extracellular region, extracellular space	hormone activity
A_32_P229299	DOWN	-0.6636	0.0925	PHF6	PHD finger protein 6	regulation of transcription; DNA-dependent, transcription	nucleus	metal ion binding, protein binding, zinc ion binding
A_24_P109711	DOWN	-0.6625	0.0808
A_24_P298939	UP	0.6583	0.0923	EP400	E1A binding protein p400	chromatin modification	nucleus	ATP binding, DNA binding, helicase activity, hydrolase activity, nucleotide binding
A_24_P542364	DOWN	-0.6433	0.0856
A_23_P85269	UP	0.6347	0.0829	TTN	titin	carbohydrate metabolic process, mitosis, myofibril assembly, protein amino acid autophosphorylation, protein amino acid phosphorylation, response to oxidative stress, striated muscle contraction	Z disc, condensed nuclear chromosome, membrane, nucleus	ATP binding, alpha-actinin binding, calmodulin binding, identical protein binding, myosin binding, nucleotide binding, peroxidase activity, protein serine/threonine kinase activity, protein-tyrosine kinase activity, structural constituent of muscle, transferase activity
A_24_P225468	DOWN	-0.6333	0.0999	ANP32E	acidic (leucine-rich) nuclear phosphoprotein 32 family, member E		cytoplasmic membrane-bound vesicle, nucleus	phosphatase inhibitor activity, protein binding
A_24_P131880	UP	0.6268	0.0403	SLC10A7	solute carrier family 10 (sodium/bile acid cotransporter family), member 7	ion transport, sodium ion transport	integral to membrane, membrane	bile acid:sodium symporter activity, sodium ion binding, symporter activity
A_32_P152437	UP	0.6194	0.092
A_32_P47121	DOWN	-0.6157	0.0999
