# Supplementary material for: Whole Blood Transcriptomics and Urinary Metabolomics to Define Adaptive Biochemical Pathways of High-Intensity Exercise in 50-60 Year Old Masters Athletes
Source: PLoS One. 2014 Mar 18;9(3):e92031. doi: 10.1371/journal.pone.0092031 (PMC3958411; doi:10.1371/journal.pone.0092031)
Supplement: Table S5 — List of genes similarly regulated between athlete and control groups at different time-points. (XLSX) [file pone.0092031.s005.xlsx]

## Sheet: Supplement 5
Supporting Table 5 (Table S5): List of genes similarly regulated between athlete and control groups at different time-points
Column A represents genes differentially expressed between control and athlete groups at both time-points T1 and T2
Column E represents genes differentially expressed between control and athlete groups at both time-points T2 and T3
Column I represents genes differentially expressed between control and athlete groups at both time-points T1 and T3
Column M represents genes differentially expressed between control and athlete groups at both time-points T1, T2 and T3
Common genes in "T1" and "T2":				Common genes in "T2" and "T3":				Common genes in "T1" and "T3":				Common genes in "T1", "T2" and "T3":
C6orf204				TRPC1				BTNL3				SLC5A11
TFDP2				ZMAT1				GSTT1				OLFM4
FASLG				LOC391126				HBZ				LPIN1
				LOC441073				PIGC
				RPL26				DKFZp761E198
				hCG_26523				KRT5
				PFDN4				SEC24C
				C15orf15				AFG3L2
				CLEC2B				IGH@
				RPL34				EDG8
				UQCRB				ITM2C
				OCLN				IGHA1
				LOC342994				BRD3
				APOBEC3A				CPNE1
				SUB1				LTF
				LOC730902				HSPA1A
				RPS3A
				NDUFA5
				LOC652890
				LOC641790
				H19
				RPL31P10
				LOC730861
				LOC730452
				TPO
				RPL31
				POLR2K
				RPL7
				RPS24
				RPL36A
				RPS7
				LOC641784
				ZMYM1
				LOC643932
				RPL9
				RPL22L1
				LOC729449
				LOC652558
				LOC731681
				LOC649314
				RPL17
				LOC391655
				LOC649839
				COMMD6
				LOC388401
				LOC731224
				ZFYVE16
				PFDN5
				C14orf112
				COX7B
				RPS27L
				SNRPG
				ZBTB1
				CENPQ
				EGFL8
