# Supplementary material for: Whole Blood Transcriptomics and Urinary Metabolomics to Define Adaptive Biochemical Pathways of High-Intensity Exercise in 50-60 Year Old Masters Athletes
Source: PLoS One. 2014 Mar 18;9(3):e92031. doi: 10.1371/journal.pone.0092031 (PMC3958411; doi:10.1371/journal.pone.0092031)
Supplement: Table S6 — Differentially expressed probes between different time-points in control and athlete groups. (XLSX) [file pone.0092031.s006.xlsx]

## Sheet: Sheet1
Supporting Table 6 (Table S6): Differentially expressed probes between different time-points in control and athlete groups
Column A represents the type of comparison
Column B represents the number of probes:genes differentially expressed in the control group for each comparison
Column C represents the number of probes:genes differentially expressed in the athlete group for each comparison
Comparison	Control	Athlete
T2 vs T1	14:10:00	1033:756
T2 vs T3	186:128	2924:2049
T3 vs T1	0	07:03:00
