# Supplementary material for: Whole Blood Transcriptomics and Urinary Metabolomics to Define Adaptive Biochemical Pathways of High-Intensity Exercise in 50-60 Year Old Masters Athletes
Source: PLoS One. 2014 Mar 18;9(3):e92031. doi: 10.1371/journal.pone.0092031 (PMC3958411; doi:10.1371/journal.pone.0092031)
Supplement: Table S7 — 1H NMR identified urine metab°lites and all respective chemical shift values. (XLSX) [file pone.0092031.s007.xlsx]

## Sheet: Sheet1
Supporting Table 7 (Table S7): 1H NMR identified urine metabolites and all respective chemical shift values
This table includes a complete resonance list for all metabolites whereas Table 3 in the main text includes only those resonances used in concentration calculations (unless indicated otherwise)
s, singlet; d, doublet; t, triplet; dd, doublet of doublets; tt, triplet of triplets; m, multiplet
Name of metabolite	Metabolite number	Chemical Shift	Spin System	Mulitiplicity
2-Hydroxybutyrate	M1	0.9	CH3	t
		1.64	CH2	m
		1.73	CH2	m
		3.99	CH	dd
2-Hydroxyisovalerate	M2	0.84	CH3	d
		0.99	CH3	d
		2.04	CH	m
		3.85	CH	m
α-Ketoglutarate	M3	2.45	CH2	t
		2.99	CH2	t
2-Oxoisocaproate	M4	0.94	CH3	d
		2.09	CH	m
	M4	2.64	CH2	dd
2-Oxoisovalerate	M5	1.12	CH3	d
		3.01	CH	dd
3-Hydroxybutyrate	M6	1.2	CH3	d
		2.30/2.40	CH2	m
		4.17	CH	m
3-Hydroxyisobutyrate	M7	1.07	CH3	d
		2.65	CH	m
		3.68	CH2	m
3-Methyl-2-oxovalerate	M8	0.9	CH3	t
		1.1	CH3	d
		1.46/1.70	CH2	m
		2.94	CH	m
Acetoacetate	M9	2.24	CH3	s
		3.32	CH2	s
Alanine	M10	1.49	CH3	d
		3.76	CH	q
Citrate	M11	2.51/2.55, 2.67/2.70	CH2	d
Creatinine	M12	3.05	CH3	s
		4.06	CH2	s
Glycine	M13	3.57	CH2	s
Formate	M14	8.46	CH	s
Lactate	M15	1.33	CH3	d
		4.10	CH	q
Malonate	M16	3.11	CH2	s
Phenylalanine	M17	3.17	CH	m
		3.98	CH2	dd
		7.33	o-CH	d
		7.38	p-CH	m
		7.43	m-CH	m
Pyruvate	M18	2.35	CH2	s
Succinate	M19	2.39	CH3	s
Hippurate	M20	3.96	CH2	d
		7.56	m-CH	-
		7.64	p-CH	tt
		7.84	o-CH	dd
Trimethylamine N-oxide	M21	3.25	CH3	s
Acetate	M22	1.93	CH3	s
Hypoxanthine	M23	8.17	CH	s
		8.2	CH	s
Tryptophan	M24	3.3	CH2	dd
		3.47	CH2	dd
		4.06	CH	dd
		7.2	CH	m
		7.27	CH	m
		7.32	CH	s
		7.53	CH	d
		7.73	CH	d
Inosine	M25	3.83	CH	dd
		3.9	CH	dd
		4.28	CH	dd
		4.43	CH	dd
		4.81	CH	s
		6.1	CH	d
		8.21	CH	s
		8.29	CH	s
Glucuronate	M26	3.29	CH	t
		3.51	CH	m
		3.58	CH	dd
		3.73	CH	m
		4.09	CH	d
		4.65	CH	d
		5.25	CH	d
3-Hydroxyisovalerate	M27	1.26	CH3	-
		2.35	CH2	s
Valine	M28	0.99	CH3	d
		1.03	CH3	d
		2.27	CH	m
		3.6	CH	d
Fumarate	M29	6.51	CH	s
Malate (not detectable)	M30	2.36/2.66	CH	dd
		4.29	CH2	dd
Histidine	M31	7.80-7.70	CH	-
		7.05-6.95	CH	-
Leucine (not detectable)	M32	0.95	CH3	d
		1.7	CH	m
