# Supplementary material for: Whole Blood Transcriptomics and Urinary Metabolomics to Define Adaptive Biochemical Pathways of High-Intensity Exercise in 50-60 Year Old Masters Athletes
Source: PLoS One. 2014 Mar 18;9(3):e92031. doi: 10.1371/journal.pone.0092031 (PMC3958411; doi:10.1371/journal.pone.0092031)
Supplement: Table S8 — Multivariate analysis PCA and OPLS-DA R2 and Q2 parameters and associated models. (XLSX) [file pone.0092031.s008.xlsx]

## Sheet: Sheet1
Supporting Table 8 (Table S8): Multivariate analysis PCA and OPLS-DA R2 and Q2 parameters and associated models
This table includes R2 and Q2 parameters for all tested normalization methods and model types
Model	Normalization Method	R2	Q2
PCA	Total Signal area	0.49	0.12
	Creatinine	0.47	0.09
OPLS-DA	Total Signal area	0.5	0.43
	Creatinine	0.51	0.38
